# Supplementary material for: Functional constraints of wtf killer meiotic drivers
Source: PLoS Genet. 2025 Feb 18;21(2):e1011534. doi: 10.1371/journal.pgen.1011534 (PMC11892871; doi:10.1371/journal.pgen.1011534)
Supplement: S2 Data — Each sheet contains the raw data and the statistical analysis for the AmFRET plots of different Wtfpoison-mEos proteins, Wtf4antidote-mEos, S. kambucha wtf4 Exon1-mEos and monomer-mEos proteins in Figs 2B, S2E, S3D, Fig 4C, S6 Fig, S7D and S8B, respectively. The corresponding raw data for the Acceptor fluorescence intensity presented in S4 Fig for each of these experiments are found next to the relevant AmFRET data. See Methods for how this analysis was performed. (XLSX) [file pgen.1011534.s022.xlsx]

## Sheet: Fig 2B
Normalized AmFRET values																						Statistical analysis				Donor Fluorescence Intensity values of 3 technical replicates (S6 Fig A)																						Normalized AmFRET values
S. kambucha Wtf4-poison			S. cryophilus Wtf1-poison			S. osmophilus Wtf19-poison			S. osmophilus Wtf41-poison			S. octosporus Wtf25-poison			S. octosporus Wtf61-poison			Monomer								Monomer			S. kambucha Wtf4-poison			S. cryophilus Wtf1-poison			S. osmophilus Wtf41-poison			S. osmophilus Wtf19-poison			S. octosporus Wtf25-poison			S. octosporus Wtf61-poison				Wtf4-poison
0.77778	0.931227	0.938947	1.05441	1.10709	0.826436	1.00074	1.10827	0.936254	0.93052	0.949475		0.8156	0.963035	0.915639	0.833849	1.11487	1.00946	0.809029	1.00876	0.892267			p-value	Significant?		86.392	13.8148	9.09016	18.0737	21.4126	24.7232	13.2652	7.15444	14.6833	18.8934	25.0237	39.4062	9.50077	11.1536	6.94952	11.507	10.5526	10.2823	10.7316	8.76987	31.2045		1.24815	1.01135
0.99625	0.907664	1.15671	1.04027	0.963422	0.825194	1.01243	0.901448	0.859358	0.788763	1.00485		0.872834	1.01266	0.86163	1.15414	0.995501	0.871191	0.85836	0.889371	0.795139		Monomer v Wtf4-poison	2.36178e-60	Yes		100.845	95.301	22.8789	15.3458	27.2289	13.7811	18.2249	24.9693	3.96178	19.5842	13.1553	25.4157	9.64013	14.4822	41.6041	6.19234	3.84962	13.5281	25.2253	18.3451	25.6101		1.36293	1.20855
0.860717	1.05889	1.08493	0.986672	0.83179	1.0821	1.0171	0.980343	1.01549	1.00316	0.958812			0.918975	1.01544	1.08774	0.895177	1.01168	0.998052	0.955201	0.98422		Monomer v S. cryophilus Wtf1-poison	2.62048e-88	Yes		18.8546	23.0628	8.81633	5.23777	9.27843	10.5223	24.4512	30.2556	12.2365	38.3805	7.47337	65.4998	11.9403	10.8335	6.82065	7.07779	6.34406	29.4882	15.4262	8.28585	9.79101		1.04834	0.745497
1.10388	1.11751	1.01191	0.968622	0.913576	0.759624	0.93593	0.900088	1.06031	0.972932	1.01334			1.02538	0.939023	0.928776	1.20164	1.02141	1.00199	0.8879	1.05975		Monomer v S. osmophilus Wtf19-poison	8.88902e-07	Yes		18.0134	37.8796	459.76	21.2925	21.3726	12.404	20.2766	23.8524	7.12769	19.7146	8.05817	78.1075	4.96705	6.97878	5.3092	7.03356	19.4118	9.56571	42.5438	27.3938	11.1525		1.06721	0.814553
1.02182	0.96661	1.05257	0.948509	0.950035	0.948648	0.792536	0.898474	0.981146	0.95118	0.852209			1.2091	0.846436	1.0424	0.995067	1.01235	0.824208	0.916268	0.992522		Monomer v S. osmophilus Wtf41-poison	4.56524e-07	Yes		49.0078	21.9387	73.4334	9.55621	7.15186	15.961	12.4169	21.1919	6.16428	23.1925	13.0918	22.575	4.50563	30.7351	8.53411	10.4034	18.109	7.10155	17.1441	20.0886	36.1886		1.05154	0.840264
1.13715	0.909079	0.98499	1.10745	0.956248	1.04342	0.728718	1.06974	0.863838	0.918316	0.871743			0.814792	0.930266	0.880908	0.84302	1.13343	0.995917	0.982343	0.972244		Monomer v S. octosporus Wtf25-poison	2.22338e-05	Yes		146.679	114.444	53.5724	5.26478	12.0917	25.0049	11.5325	37.8366	14.3521	5.45708	3.62602	17.9306	9.42847	10.1972	13.4808	13.6994	13.6406	15.684	7.12897	15.6666	15.7698		0.881888	0.998336
1.11106	1.21414	0.854181	0.925741	1.05059	0.888219	0.943065	0.875269	0.977982	0.964159	0.980691			1.03066	1.17722	0.883718	0.791708	0.953393	0.872262	0.87809	1.04729		Monomer v S. octosporus Wtf61-poison	1.22915e-53	Yes		18.9047	17.0378	115.805	7.86199	14.0968	8.05565	5.95977	47.2642	12.9972	52.9648	6.49681	33.31	7.39769	7.08092	25.1364	13.6223	14.166	21.3096	17.421	67.4076	14.8837		1.0477	0.961191
0.887717	0.994614	1.20131	1.1202	0.988649	1.1751	1.06668	1.02736	0.976214	0.845063	0.963294			0.925475	1.03056	0.848783	0.981101	0.988402	1.0886	0.98722	0.771944						22.4514	12.4007	26.1846	4.30041	11.5715	4.95608	29.7769	21.1576	21.1429	61.7037	13.4882	49.9368	7.76177	9.18842	12.8502	10.4131	11.2945	9.69784	19.01	14.5115	34.8258		0.871996	0.828557
1.07932	0.99188	1.04863	0.837994	0.930351	0.944855	1.05572	1.13505	1.15021	0.914618	0.926666				0.940231	0.835568	1.19678	1.06752	0.896375	0.816288	1.01309						25.9036	11.7025	122.403	112.175	8.57045	10.1866	6.53159	16.7349	14.9081	47.1916	7.8239	7.83941	10.9342	6.88987	9.33348	37.1421	12.3411	4.33862	17.9926	27.1507	32.7849		1.21832	1.3877
1.06926	1.01625	1.085	1.03617	1.24036	0.963748	0.896246	0.938008	1.03157	0.837476	1.02917				0.988438	0.905647	0.995884	0.890989	0.753762	1.23927	0.91722		Number of tests	6			84.5291	52.117	220.367	13.0013	26.5064	7.57585	27.5877	22.189	15.1962	17.9208	4.94831	45.5888	31.2778	6.57668	9.88726	16.0926	18.7236	4.61822	42.6672	15.0141	16.0818		0.878956	0.900051
1.03358	1.05516	1.15596	1.04049	1.07765	1.0141	0.873241	1.05182	0.949044	1.33826	0.924899				1.05523	0.833347	1.00059	1.083	0.867162	0.916323	0.869299		Corrected significance cutoff	0.00833333			48.0809	64.6995	154.723	13.6715	4.04102	7.27811	14.9631	13.1869	24.4831	32.9116	12.7472	17.1617	14.7646	4.47339	10.995	11.592	6.94402	35.6694	19.3977	9.3406	7.50301		0.907104	0.920105
1.07931	1.06638	0.98017	0.979029	0.905539	0.973207	0.873577	1.11446	0.971574	0.937324	0.936969				1.03222	1.05609	0.997798	0.888304	0.939449	1.03372	0.839597		p>0.01	ns			56.7144	22.3539	55.9105	4.56908	88.5172	6.68047	33.333	34.7391	21.6334	7.46435	5.01664	40.7544	13.2407	6.56869	8.46572	15.7346	21.6974	7.4634	74.2793	7.26008	17.2681		1.25509	1.10472
1.00508	1.1438	0.998172	1.32625	0.964207	0.989535	0.885483	0.99403	0.883348	1.04289	1.04581				0.877914	0.98584	0.941824	0.999585	0.867634	0.856644	1.02122		0.01	*			6.12986	21.8733	58.5327	17.8814	4.9609	11.8942	10.6873	12.55	8.1577	8.04527	15.3293	26.9956	13.2891	29.6359	5.68679	7.67247	6.18942	3.17657	18.3661	13.0065	8.67713		1.23986	1.29706
1.08582	1.09998	0.988925	1.1449	1.08934	0.972468	0.80253	0.923929	0.957171	0.990517	0.846733				0.966444	1.00556	1.17376	1.27407	1.02189	0.898315	0.988601		0.001	**			16.0745	327.709	26.4836	62.1185	11.5012	62.9114	11.7709	8.10619	32.5684	24.7359	13.6509	19.7205	57.1012	19.016	26.2702	6.28873	12.7035	23.6492	19.7695	14.4399	9.44913		1.12634	1.22346
0.953766	0.997787	0.988102	1.07211	1.00544	0.949932	0.984098	0.991746	0.912223	0.918444	1.11913				0.912305	1.35476	0.919923	1.19295	0.890607	0.891639	0.906594		0.0001	***			38.2637	19.5014	19.129	28.6691	3.41245	5.49105	38.6874	10.3188	7.272	23.7334	6.88182	47.7243	20.9126	17.0717	7.82139	4.89676	14.8898	8.40851	17.6145	7.96696	18.2117		0.89155	0.856846
0.925917	0.836438	1.05884	1.17546	1.04962	0.914513	1.09812	0.940198	0.952969	0.955809	1.02276				1.07532	0.883606	1.0339	0.856893	0.515684	0.882889	1.07324						99.0442	20.9483	21.2022	4.65202	18.2863	7.52136	31.3746	9.61826	7.53439	15.1935	15.5919	11.2093	28.1801	9.94621	15.4596	17.9222	6.92876	12.7541	12.034	14.6452	13.9453			0.895546
1.07757	1.02362	0.982227	1.01583	0.853401	0.987612	0.99761	0.896637	1.03932	0.867049	1.06473				0.851746	1.05331	0.978846	0.898834	0.816117	1.11097	0.901396						52.0682	129.435	41.0484	10.889	11.1284	32.9017	46.8126	10.0838	7.10188	37.2382	6.74751	39.1154	28.5134	4.12127	19.9498	4.46308	10.0822	12.6477	29.6702	4.71195	20.9277			1.08289
1.09772	1.07443	0.962604	0.96763	0.932079	1.03727	0.903202	1.00343	0.936941	0.890583	0.920293				1.01115	1.06248	0.9893	1.0873	1.10333	0.78102	0.959586						81.7143	25.4343	28.4385	12.2113	13.2805	5.67171	9.55861	59.3446	75.6749	5.65746	11.4425	33.4374	61.0858	6.8132	43.2598	10.8503	15.9189	55.3828	32.4147	27.0388	8.0298			0.970494
0.925944	0.895796	1.00678	1.04041	0.956996	0.920411	0.837547	0.995406	0.869087	1.06091	1.10822				0.994631	0.95503	1.08407	0.968602	0.772918	0.828714	0.880998						12.249	196.374	113.294	13.4281	18.3805	14.2109	28.5031	31.067	14.2309	16.4678	7.89897	49.935	31.1698	14.7138	16.3861	4.59941	7.79589	10.0761	6.59959	21.7213	5.65234			0.898968
0.948465	1.03932	1.02651	0.953833	0.834255	0.876472	0.987798	1.01369	0.852718	1.0017	0.891471				0.93929	1.04262	0.912383	1.07537	0.778652	0.814218	0.94268						76.516	34.5777	20.2188	21.3409	21.2218	15.2974	17.1866	38.494	10.7108	65.0422	26.7652	19.1749	35.3389	5.52667	24.3881	11.0796	17.491	8.47829	11.7548	15.0232	27.7141			1.07928
1.00376	1.22744	0.970813	0.965281	1.21812	1.15004	0.921047	0.942256	1.00261	0.997419	0.919499				1.00866	0.915024	1.01727	1.12013	1.01527	1.17509	0.888059						34.3576	290.173	22.3679	6.61833	8.59205	20.4117	16.7062	25.6788	57.355	24.6525	6.06181	39.7479	16.0167	11.382	27.0369	8.15591	15.223	6.93982	52.5143	20.5751	7.31453			1.12508
1.05115	0.990606	0.905484	0.962683	0.959215	0.946368	1.02704	0.930757	1.02831	0.945089	0.926246				0.975071	0.877608	1.14913	1.16907	0.927002	0.785677	0.926809						179.795	33.9641	109.809	39.312	7.39222	11.0878	42.0669	35.5984	28.87	22.9969	8.93786	24.5345	6.26288	11.7238	15.1491	7.9532	8.79049	18.4997	19.5314	13.415	8.45553			1.09678
0.998133	0.960874	0.866248	0.90816	1.174	1.05425	0.993373	1.06101	1.32364	0.763362	1.07169				0.944561	1.30672	1.0083	0.941742	0.925832	0.992726	1.01796						16.657	7.73304	44.8569	14.0778	144.716	12.792	17.6999	21.1078	8.37341	7.16483	4.41607	48.6976	8.00036	5.66814	11.5752	3.85509	11.6078	77.1026	16.7147	7.26705	7.4305			1.06343
1.13934	0.991434	0.92447	1.20927	0.863773	0.951062	1.0444	1.01292	1.05563	1.02546	0.883722				1.13988	1.00864	0.865321	1.3626	0.74277	0.814134	1.00893						11.4306	23.5186	72.0683	16.1044	8.45125	5.66847	190.877	67.5306	7.09031	15.276	13.9397	9.52651	24.4671	8.79353	20.58	15.4207	15.9314	10.9397	14.715	9.55963	9.23558
1	1.05613	1.41744	0.82353	0.928592	1.10492	1.06438	1.00141	0.884953	1.31598	0.909603				1.12857	0.832605	1.04867	1.11741	0.817416	1.11898	0.841674						10.7782	3.34124	5.24412	13.6807	11.891	11.0376	7.03066	4.91061	101.881	31.9723	10.5222	21.129	20.1077	9.05499	41.7316	20.1212	8.15616	15.0883	13.2278	6.48042	4.89968
0.957853	0.9796	0.98398	1.09423	0.925145	0.818515	0.889551	0.950525		0.996651	0.957698				1.06441	0.920442	0.877388	0.813126	0.865341	1.02712	1.05546						113.674	52.3868	28.5978	6.96981	20.7477	9.30032	52.8331	29.3844	4.11414	34.1862	3.59768	33.3572	14.531	16.1303	20.387	14.0747	12.2	4.80854	20.1371	61.4307	30.3757
0.965701	0.955636	1.00592	1.16198	0.926082	1.05342	0.890666	0.765208		1.00082	0.887434				0.83101	0.927334	0.983641	1.15089	0.827966	0.983546	0.879228						21.7573	44.3516	58.4896	10.4305	9.30862	6.31352	6.78625	39.391	8.58783	8.74865	8.00433	45.1255	19.7198	6.3486	16.8406	27.7357	11.1626	22.2187	123.492	39.6431	11.5595
0.83841	1.18732	0.934595	1.01959	0.91752	1.19964	0.938912	0.824662		0.885064	0.811716				1.55952	1.06346	1.09549	1.16257	0.834035	0.860516	0.952123						59.8716	9.89986	6.22098	15.3052	10.9068	13.3459	5.13004	15.1845	23.1842	40.5176	16.9618	29.0724	29.2423	19.5082	12.6598	5.25182	13.3813	23.6365	16.9839	15.3309	21.845
0.962596	1.14126	0.850639	1.12548	0.93295	1.07478	1.13822	1.06608		1.00801	0.922351				1.12384	1.0899	1.17556	1.14275	0.826368	0.835301	1.02022						93.2939	9.02156	35.3551	40.2853	9.79285	31.5235	255.553	13.1357	3.60571	36.2886	17.4545	10.4775	31.5064	18.7783	20.9047	16.6461	9.80641	12.0441	16.3332	21.7859	6.39464
1.02641	0.953767	1.10032	1.0027	0.972813	1.07894	0.950115	0.84801		0.936414	0.899136				1.02281	0.972965	0.86077	0.896065	0.95	0.940958	0.885915						46.263	16.8879	10.4495	4.46315	7.42669	4.50828	5.70968	13.7754	27.4016	17.1871	15.6542	95.1299	64.599	11.0294	23.7541	10.253	25.6249	5.28411	8.40583	20.2518	16.0629
0.928962	1.05062	1.10207	1.18698	0.941197	1.04308	0.865163	0.851031		0.847887	1.15498				0.867455	0.984542	1.44528	0.960388	0.74967	0.811684	0.914416						56.3066	6.59441	59.2805	6.23939	19.2192	12.288	10.9277	8.63463	13.6058	5.13295	8.41131	39.9147	67.3028	10.5349	14.7821	15.9992	3.63187	18.1913	7.96284	36.6675	9.16455
0.893679	1.09146	0.892465	0.940365	0.915237	0.916446	1.09427	0.976983		0.891052	0.927864				1.00913	0.989874	1.08185	1.19685	0.950398	0.95188	0.996189						10.8161	6.87122	17.1937	16.7707	18.7242	22.2513	12.2284	36.5386	15.7401	45.9259	13.2426	39.4329	5.19156	14.2534	15.6994	17.1356	25.5647	16.8476	22.6043	87.1868	5.99488
1.25041	1.18884	1.05407	0.953971	1.09111	0.914269	1.14428	0.940322		0.95231	1.08842				0.917086	1.16155	1.05309	1.07354	0.773636	0.880373	0.99843						163.77	54.5123	99.9662	13.4236	12.932	7.72634	17.4067	8.5656	17.2252	36.1641	5.90942	36.4211	7.88835	5.97424	27.3324	12.6325	3.40144	14.1277	22.5749	4.70151	8.56014
1.01457	0.999735	1.02644	0.918629	0.919322	0.933663	1.00851	0.834992		0.940628	0.732214				0.94261	1.20116	0.977955	0.990889	0.820917	0.966425	0.973326						80.5651	42.6176	27.3859	16.5187	5.65232	10.7718	9.17909	42.9311	15.4255	19.0999	4.89515	40.738	49.6373	6.55317	18.5255	5.40486	5.67168	17.6377	9.30311	13.5593	12.4355
1.04	1.14423	1.02737	0.923556	1.0129	1.23718	1.09807	1.0353		1.00266	0.936327				1.14505	1.06053	0.936103	1.0365	0.872215	0.923768	0.736883						28.732	29.9408	15.5863	14.3816	38.6284	7.0544	14.7657	16.9161	20.1423	18.5341	11.6507	20.022	7.0308	11.4406	8.31955	4.93583	16.9495	85.8603	6.1032	7.08046	17.6291
1.05447	1.17847	1.17673	1.11549	0.894814	0.914785	1.08818	0.913323		1.01947	0.93495				0.966509	0.979574	1.04188	1.18933	0.925619	0.891717	1.02276						45.8281	4.25657	5.73578	13.7776	14.0295	6.15461	19.3026	30.703	9.55883	29.9548	6.7626	15.6373	17.2715	10.6476	24.2065	9.42084	15.8073	8.9091	5.0324	10.5586	15.8682
1.05758	0.97711	1.18175	1.0061	1.06044	1.15142	1.06631	0.913055		1.16331	1.03637				1.11252	0.976646	1.00785	1.07334	0.940524	0.855102	0.749279						54.034	32.9847	72.9265	11.0246	18.0366	8.48139	6.79291	17.0439	3.75038	10.637	8.76344	77.6705	10.0791	7.25686	10.5488	6.50969	19.7455	16.5586	14.9377	13.1229	10.2889
1.08709	0.931579	0.99211	1.05196	0.934997	0.958384	1.04969	1.03128		0.90564	0.942089				0.977223	1.09527	0.86201	0.886796	0.837173	0.864216	0.560825						198.47	12.8866	12.3431	13.1228	4.76763	27.4467	21.5843	4.39996	40.638	246.15	6.05443	20.8955	35.412	6.8369	4.2917	3.71496	11.9001	6.02927	6.75441	16.6692	27.1445
0.994974	0.943446	1.03718	0.964609	1.17604	1.14037	0.9902	0.931073		0.867237	0.950282					0.99383	0.846077	0.959634	0.930731	0.904601	0.908745						21.745	481.458	557.394	14.0204	16.1404	6.63248	18.8828	17.5005	9.67622	5.22187	9.41236	37.3037	3.97463	19.6109	10.7302	19.6059	24.449	21.9323	5.88179	8.00209	7.48886
0.897297	1.05952	1.61343	1.0233	0.843913	1.01798		0.993934		0.7889	0.920357					1.03655	0.995449	0.894766	0.753798	0.758672	0.978103						12.2471	74.2267	11.4019	54.3752	49.5548	10.3902	11.5471	27.4505	31.8396	13.4087	14.8972	29.998	16.8284	5.10107	34.1732	11.384	12.8528	56.0946	7.14956	4.69218	16.7884
1.03446	1.05832	0.902953	1.03628	0.96974	0.842238		1.22577		0.894965	1.05194					1.05194	1.06819	0.92498	0.980546	0.981274	0.918599						18.6169	94.577	8.72767	7.13989	11.003	7.15094	24.3179	12.9402	18.8779	69.5994	5.36652	32.1835	31.1296	18.7869	4.75855	8.68134	12.4735	10.8146	11.2392	5.95648	9.78854
0.958135	0.95927	0.899169	0.987215	1.15158	1.09774		0.924219		0.911182	1.02763					0.927996	1.15089	1.04054	0.860079	0.915101	0.645757						122.203	8.82497	50.4329	27.4844	9.45679	15.0498	22.3303	25.2792	10.6744	27.3597	4.05904	16.5398	10.7623	5.78797	12.7197	4.17676	11.6046	5.40552	24.8827	8.62979	22.272
1.0931	0.97949	1.07793	0.931907	1.04915	1.31039		0.965691		0.938375	0.92187					1.21459	1.1285	1.01936	0.844184	0.990968	0.899157						9.74795	8.78763	21.4744	4.59166	12.1056	7.52362	35.7433	30.4162	15.711	21.884	5.73351	20.8067	5.62911	19.8596	6.07061	16.0636	15.411	10.7942	8.02284	4.66488	35.0583
0.97026	1.00518	1.31238	1.00473	0.861254	1.07209		0.887605		1.0298	1.09248					0.774213	1.12221	0.935336	0.784854	1.01465	0.93387						16.7004	43.1277	99.0225	3.13125	34.446	15.4526	6.40113	9.59931	19.6312	4.74674	5.5302	39.2973	23.4032	11.496	16.0336	8.02821	10.8506	8.8153	24.2518	7.90841	18.0417
0.994689	0.985694	1.00365	0.940482	0.85952	1.13237		1.15302		0.946705	0.700589					0.962611	0.939699	0.873178	0.70155	0.877507	0.903325						47.171	107.491	8.82305	13.905	9.40665	20.7242	12.5035	9.58861	17.2249	44.4427	15.6736	17.7531	11.0224	17.4772	20.7216	9.97955	19.2333	19.2211	9.43338	6.3796	8.88043
1.04574	1.28918	0.960212	0.951138	0.964957	0.953944		1.01418		0.935788	0.86936					1.07641	0.927553	0.868472	0.91934	0.932865	0.927417						17.294	55.1268	17.9109	21.7687	11.3156	10.3181	42.6533	27.8454	9.11697	28.167	8.57113	7.76143	9.17539	14.9335	6.59893	26.6899	22.1494	10.2354	9.35248	12.5951	15.1237
1.14516	0.919083	0.97161	1.24021	1.0306	1.03355		0.862717		0.876858	1.06142					1.07702	0.909257	1.36771	0.906629	0.849204	1.03426						135.339	196.82	58.0457	8.72904	21.167	22.0814	4.7669	8.18096	41.6422	12.8805	3.39538	53.1343	14.8562	11.1828	18.5712	10.8748	7.55103	25.9796	37.3445	10.4943	21.121
0.965102	0.917337	0.864729	1.05448	0.931358	1.07499		0.973436		0.902749	0.963553					1.05595	1.20424	0.962966	0.984664	0.956114	0.89917						27.5659	17.5486	57.1016	14.3046	61.7396	24.4151	47.9997	32.8913	25.9286	42.9248	7.92637	37.4944	25.5141	15.7617	7.59032	9.57892	3.91518	24.0179	11.2846	5.34786	8.33084
0.846739	1.12872	1.00474	1.12148	1.19562	1.12224		1.00914		0.865358	0.791455					1.11823	0.849223	1.09948	0.8569	0.936815	1.06138						55.5712	45.8053	88.9704	15.0877	22.1181	11.543	4.41668	27.6506	7.26457	10.1019	9.04024	19.2282	21.7682	19.5528	40.6657	6.00188	13.9335	5.41917	9.50838	4.4021	14.3015
0.961383	1.03823	0.992571	0.991684	0.792199	1.18207		0.832177		1.0765	0.725261					0.951123	1.03159	1.15412	1.21255	0.820126	1.09251						44.1861	47.5373	62.4341	9.98678	4.80302	8.15228	32.2557	11.0195	18.8408	30.4726	6.18504	45.7169	7.55654	18.5863	10.3899	20.8355	14.8269	17.9167	14.1941	6.85816	6.36186
0.967031	0.909698	1.07346	1.06941	1.0047	1.1295		1.11358		1.16745	1.008					1.08701	0.830901	0.931377	0.935918	0.874372	1.00506						15.9388	31.8484	5.112	3.84188	13.6009	7.30304	21.8006	11.5863	3.2948	5.56938	7.99404	6.06799	20.9462	13.1882	22.5043	4.90424	9.96757	4.99508	9.64634	18.6241	12.7732
0.987244	0.804002	1.14172	1.06271	0.947621	1.20996		1.02534		0.870406	0.927315					0.945756	0.965894	1.03507	0.847655	0.911623	0.879251						27.6703	133.821	83.0907	18.8255	7.41377	12.1555	8.27305	32.6847	44.5323	23.6081	13.2169	14.9088	12.6137	6.5593	6.8844	6.98203	3.80711	94.7157	5.02987	17.3174	11.1998
0.956795	1.0304	1.00101	1.06947	1.0381	0.952998		1.0672		0.896178	1.00391					0.833442	0.991888	0.967278	0.839949	1.02142	0.832364						7.08126	7.17801	69.8288	15.3548	8.59444	14.2569	16.9675	155.284	20.5791	7.55792	5.83116	5.7622	9.27163	12.8067	32.8077	22.7159	11.1952	4.48855	4.54041	6.70569	13.9611
1.09077	0.903064	0.866964	1.06481	0.969003	0.874344		0.869112			1.18345					0.940653	1.03358	0.992696	0.970028	1.10909	0.944628						18.843	36.4341	114.966	15.9085	18.1479	9.90336	8.39169	31.1148	5.05057	53.7387	12.6608	4.9348	8.44349	28.8656	5.34203	14.2446	14.9024	12.0163	4.30114	5.76325	112.812
1.16453	0.964832	0.979083	1.04087	0.950218	1.03578		0.949887			0.980779					0.948586	1.03357	1.16746	0.71879	1.03762	0.795965						13.1299	20.552	117.487	7.60584	18.7868	7.80175	17.4387	10.62	13.9499	13.841	6.87343	59.6438	10.5974	22.486	5.89108	13.0125	6.69722	10.6829	10.2278	52.8923	7.17118
1.00843	0.965129	0.99931	0.871833	0.928854	0.868942		0.912998			0.874331					0.963831	0.976234	1.10839	1.03385	0.984704	0.70127						11.4042	35.0832	7.19217	10.9664	8.04852	11.352	14.4038	41.2607	5.75029	29.6498	13.6786	46.5958	7.37481	18.0112	29.201	8.43388	18.9451	7.95957	32.2167	24.9135	10.5437
1.00476	0.96031	1.01608	1.42388	1.23571	1.05297		1.02173			1.02587					0.969043	0.851865	1.01677	0.848046	0.832016	0.735257						130.459	43.3438	24.0043	7.42675	9.50987	60.6794	14.5418	17.8501	29.5662	29.2426	18.6764	14.5861	9.44882	15.7187	18.4121	13.614	6.75646	18.6734	4.69169	49.1017	249.321
0.979916	0.999706	1.0228	0.881912	0.994471	1.16582		0.980801			1.07019					0.997575	0.885446	1.04851	0.896136	0.888246	0.84975						52.5114	10.3035	18.9826	14.2908	5.01055	13.458	19.3835	15.7245	5.88693	14.8162	9.59631	34.7902	3.37799	7.17534	18.8009	19.5834	12.2017	6.71781	7.96926	14.8117	5.6995
1.01236	1.02903	0.832347	1.01463	1.04999	1.01669		0.92948			0.933187					0.872587	0.918027	1.04353	0.947942	0.792046	0.927686						15.6309	201.491	30.2873	9.14524	8.50056	13.5263	17.9674	13.9579	5.52383	24.0879	11.9841	18.3694	17.4763	10.8703	35.231	8.12941	9.38496	4.03391	12.6795	49.3554	13.9204
1.13599	1.03797	1.05725	0.913944	0.980623	1.14504		0.917216			0.990756					1.04037	0.883016	0.96066	0.897807	0.871496	0.762807						8.15419	26.8476	55.0344	41.3409	59.7978	5.90592	9.08406	35.4382	11.9001	26.1843	17.4397	156.222	11.1194	15.1263	11.3687	11.6979	8.03757	13.5778	8.5856	63.449	22.2958
1.00345	1.00912	0.975967	0.981198	1.26543	1.12941		0.986609			0.935214					1.04658	1.15514	1.15719	0.90108	0.958732	0.782742						11.5182	14.8278	5.48734	9.21366	78.9605	8.49065	6.84507	103.411	23.4615	39.7957	16.9872	116.081	40.1082	10.5861	16.2446	3.66866	5.69969	17.7469	29.2986	13.4803	8.20647
1.09013	1.10018	1.10771	0.930964	0.820816	0.894796					1.00545					1.04568	1.29179	1.17701	0.903109	0.875562	0.832462						534.015	17.7834	25.7455	14.7795	8.6994	7.92508	14.2843	59.251	7.19885	8.19486	3.50196	7.0218	14.8963	11.1983	18.2126	22.5	24.9994	27.8106	13.0993	8.26782	8.8688
1.16311	1.10662	1.04457	1.05651	0.972366	1.00103					0.886854					0.921233	1.04127	1.19248	0.923767	0.950082	0.889188						83.4751	17.3926	241.944	6.08469	20.8452	9.61646	6.19069	72.8986	31.234	4.39353	13.6608	26.0958	19.9058	10.5006	9.4449	28.6783	16.977	6.37056	20.8162	27.3918	11.1779
0.973414	0.952599	1.0025	0.897674	0.977084	0.935466					1.04875					0.947809	0.919833	1.02036	0.857776	0.949799	0.898654						37.8087	18.2291	20.5394	12.4324	23.3723	7.80173	12.6218	19.2973	10.0213	89.1577	3.9853	12.4733	13.5626	6.77452	20.2219	5.72135	8.32605	13.2827	7.64551	16.3893	24.1963
0.808073	0.942911	1.03671	0.958459	0.876695	1.11765					0.952711					1.00344	1.08032	0.874055	0.934566	1.03887	0.745341						173.309	43.4161	111.587	5.56441	14.9766	4.54853	6.29896	123.26	6.85768	43.3291	14.3603	46.834	13.9422	7.13674	16.8447	11.8021	10.9061	24.8196	14.1062	22.7557	8.37974
0.983174	0.952435	0.821577	1.02526	0.947718	1.11388					0.881908					1.17016	0.863313	1.12214	0.937114	1.11423	0.932456						48.3292	201.005	132.816	23.1376	9.90676	6.41859	7.89518	10.5714	8.26437	13.4715	18.0362	79.9082	12.9369	10.225	6.54287	4.04167	4.81653	7.5833	3.46728	10.6232	14.1482
1.02814	0.950484	1.02078	0.823475	0.966792	1.21508					0.93609					0.663428	1.07354	0.976194	1.02997	0.989929	0.825522						13.3873	88.1317	511.236	105.299	30.1667	7.54718	10.1499	15.499	28.8527	21.9243	12.9166	45.5686	10.6187	27.4916	11.9178	14.2998	10.8358	39.4171	14.3065	6.60496	8.37684
1.03421	1.0769	0.995457	0.98205	1.00502	0.935158					0.902482					0.8028	1.03378	0.792287	0.81399	0.889714	0.641165						7.49496	28.2696	9.03121	5.53956	14.5118	10.1766	34.2496	34.3585	11.6185	10.0126	14.688	98.0785	39.7443	9.77398	33.1493	11.7625	20.3944	7.37158	13.3353	17.1484	10.6776
1.01948	1.21379	0.889551	1.08902	0.912021	0.97958					0.958202					0.927889	1.16867	0.846817	0.826353	1.00995	0.912733						52.0835	8.49117	98.5122	4.26398	21.7586	11.5875	3.77235	63.2324	6.33767	5.18739	6.58506	61.8226	18.422	8.41807	18.3999	9.04613	3.79967	4.41742	9.6762	30.8342	22.4028
1.00958	1.06244	0.961196	1.14317	0.992601	0.896996					0.922579					0.933266	0.724305	0.966777	0.905036	1.03798	0.85161						102.838	584.365	48.0912	10.1148	11.7509	13.6502	9.93828	20.5691	13.5484	15.5316	8.44932	5.90458	7.47051	17.2608	12.843	17.1263	18.5526	21.4772	33.0114	26.467	9.58479
1.00237	0.879628	0.98373	0.842277	0.959373	0.984552					0.922463					1.05282	1.1261	1.20575	0.861544	0.826495	0.922976						74.0865	13.9933	254.405	8.63908	38.2017	34.618	11.9146	22.7764	31.7703	10.7627	4.77626	30.4876	8.94198	9.18197	5.20836	8.5205	5.08428	22.5282	5.59729	27.6167	12.5316
0.955011	0.996791	1.00847	0.771438	0.866487	0.89701					1.14237					0.927089	0.88707	1.07908	1.00894	0.990709	0.987395						28.189	22.4291	88.7138	10.9454	30.8399	19.8988	17.9932	36.5226	5.3659	9.44758	4.72471	32.6714	31.7533	6.73392	79.7233	10.4606	30.8036	27.2018	13.9191	18.5461	8.57954
0.904295	0.896873	1.04616	1.15782	0.955583	0.917706					1.00191					0.957063	1.02973	1.0636	1.04577	0.909504	1.07141						46.9398	18.8872	41.9781	6.6718	14.4196	14.3848	9.45045	45.882	22.0965	29.9842	3.75748	41.4185	19.8188	11.1423	22.8454	18.1466	10.136	40.9639	4.78593	15.2498	20.2503
0.984574	1.03024	1.22533	0.995252	0.965226	1.21474					0.92953					0.896081	0.909665	1.09532	0.942985	0.937302	0.912308						345.397	17.7302	22.3956	12.3258	27.8093	13.1953	10.5662	8.3112	5.98067	19.4248	16.9185	9.06633	24.9372	14.7563	14.5915	5.79416	9.18261	14.6986	20.874	4.26238	22.4237
0.940136	0.952442	1.05801	1.3014	0.890896	0.970869					0.849101					0.92547	1.12623	1.02163	0.843566	0.79732	1.07385						67.8539	25.2454	33.3111	18.7181	15.0083	16.36	8.06598	63.4748	5.9977	20.5549	15.8635	49.324	22.9543	15.9934	5.93745	11.2427	14.9231	7.39481	28.6707	10.0475	31.5751
0.910888	1.10115	1.05883	1.0108	0.901479	0.921927					0.825783					0.933195	1.01876	0.935658	0.887173	0.82301	0.941735						26.5312	71.7832	324.108	6.21301	17.7698	10.4569	26.3618	31.3096	6.99781	44.8873	8.1478	21.1296	11.7799	10.9877	17.8117	3.36761	4.26912	7.22626	7.17471	14.4715	7.13999
0.846507	1.02793	1.03087	0.935115	0.984851	0.882718					0.697086					0.995009	1.06569	1.06341	0.792605	0.93072	0.911656						67.7499	118.73	119.884	11.0184	12.1617	26.2009	7.19079	11.3412	66.0485	103.298	9.39945	45.4663	19.801	34.2312	27.4409	6.79714	10.5823	13.7663	18.5098	19.0248	11.7822
1.01465	1.17787	0.959273	1.05245	1.02348	0.859885					0.957732					1.1626	0.932228	0.948825	0.773426	0.905036	0.838945						57.8949	41.9468	82.2943	4.17089	22.2631	35.2854	5.57143	23.1033	67.7665	4.48857	16.8838	53.341	6.02129	13.879	38.0224	7.18049	22.1101	7.42503	6.83542	35.0987	9.09404
1.00954	1.11583	1.04454	1.00304	1.01617	0.971518					0.968711					0.807838	1.09111	1.00627	0.896473	0.992711	0.922445						9.81405	11.1047	13.8416	11.796	18.9494	5.98067	55.7819	14.5936	9.54511	28.4446	4.35976	34.1919	5.27667	12.5905	9.25093	6.17239	7.97502	31.2585	5.40456	10.4849	16.5741
1.1259	1.0199	1.10596	0.983828	1.33383	1.05374					0.966071					1.07193	0.873846	0.882326	0.80801	0.766813	1.00838						132.437	19.8634	63.2465	6.74295	12.8721	44.3199	5.31052	14.9625	7.25338	6.62502	12.279	25.4597	7.89034	9.84153	6.11484	9.48692	3.3847	28.7682	27.283	6.85131	12.3255
0.980636	1.08861	0.951142	1.15449	1.04598	0.984062					0.905809					1.15042	1.03067	0.893039	0.768856	0.869465	0.995218						29.4856	57.654	100.927	3.53322	15.3637	9.35724	11.9204	36.1427	17.6481	6.02717	18.0574	16.9676	4.13223	6.97628	9.47485	9.18764	7.88351	11.0286	7.43965	12.2439	10.5405
1.19603	0.988469	1.03604	1.19535	0.993637	0.981569					0.926496					1.13173	1.09375	1.18132	0.879074	1.04487	1.01389						17.1277	56.9712	102.042	18.0656	16.1008	50.2399	47.5789	19.1414	7.3081	7.42181	5.22379	20.4577	13.0938	14.4935	11.9346	9.39815	16.7671	15.1394	7.80814	58.6777	18.929
1.04246	1.12162	1.02479	1.03182	0.973011	0.910003					0.79499					0.897155	0.911775	1.01057	0.776218	0.99224	0.835021						14.1235	113.308	16.4601	7.36867	13.5215	6.03348	12.3524	15.9623	5.29821	20.3303	17.9883	96.5308	6.94173	8.00276	25.0272	12.2406	16.6685	22.369	35.1823	15.1787	11.7889
0.89064	1.16516	0.903004	0.983236	0.983751	1.0582					0.968991					0.937047	0.981951	0.914946	0.865684	0.901467	1.04898						58.7999	9.76918	7.9963	7.98763	9.73873	3.56516	45.123	42.2781	4.34387	39.3982	9.943	42.024	7.34293	6.79515	13.1109	21.8009	30.9119	14.4225	12.7087	5.268	14.3717
0.94772	0.867862	1.32909	1.15469	1.00818	1.05504					0.811066					0.951449	0.847834	1.11416	0.848879	0.873561	0.932265						146.77	10.0249	118.103	4.88809	6.9028	17.3889	15.965	23.6973	8.07234	47.9728	12.0292	21.1017	20.8793	6.30767	24.8376	8.3362	18.2754	14.0189	9.4349	13.5364	5.5167
0.9133	1.14553	0.902885	0.963301	0.950069	1.00559					0.970048					1.06167	0.985528	1.06815	0.828209	0.866805	0.921821						35.0904	64.3007	506.544	38.8486	11.0261	15.8702	6.31607	80.2385	8.64978	5.90172	15.6994	53.6002	6.30924	12.4402	36.0988	8.23055	18.1189	25.4045	13.4855	7.04051	6.75608
0.978816	0.931391	1.23811	0.930951	0.981413	0.931828					0.909121					1.02067	0.972697	0.948807	0.767886	0.830905	1.07044						77.8113	9.41594	27.0703	11.669	27.444	8.29537	23.0181	16.385	9.18654	29.61	3.92115	26.5165	10.9905	10.6048	9.52193	7.50657	16.6638	29.0519	35.8538	23.1715	9.2455
0.872996	1.06088	1.08056	1.11355	1.02686	1.05648					0.89393					1.17048	1.01308	1.04421	0.970603	0.944724	0.778992						168.686	284.83	160.523	4.58522	10.6745	4.32778	7.18338	20.8858	12.1768	16.4416	7.20596	25.7091	17.7324	6.05576	4.20793	7.67738	13.5307	8.92751	21.2702	5.64378	7.17212
0.941106	0.957287	0.920979	1.03572	0.825298	1.00884					0.916131					0.937166	0.888878	0.927492	0.864158	0.968086	0.921105						22.7888	51.537	178.157	7.52349	6.88438	16.4221	9.2362	30.5614	6.36229	23.4712	10.941	77.0736	5.12948	8.49955	12.231	8.49666	32.9699	3.6908	6.25456	32.4094	166.901
1.12603	1.08994	0.939708	1.08173	1.16452	1.03184					1.10481					0.876156	0.892405	0.856223	0.852914	1.0674	1.00086						7.3245	110.382	10.937	11.4615	37.2718	23.3131	23.0303	5.80117	47.4383	16.7148	15.7687	19.4844	15.1197	16.1282	4.65972	27.226	8.13162	6.36281	18.3819	27.8279	13.6885
0.897751	1.02067	0.875124	1.22406	1.04159	1.49019					0.851079					0.99973	1.05286	1.14927	0.648424	0.862623	0.93598						76.3514	6.14397	52.7794	13.9424	15.4578	42.7519	62.5154	17.8199	3.83416	20.86	15.72	24.2266	15.1908	14.7112	10.1322	6.55808	33.6769	9.69045	8.47773	28.9526	12.9292
0.765944	0.930862	1.12926	0.878251	0.970013	0.921964					0.956143					0.909986	0.911907	0.975049	0.93932	0.952637	0.951711						79.3794	18.7771	62.373	30.4948	63.8834	40.4136	19.3725	119.695	70.6152	34.1464	5.9755	20.5595	8.97907	9.03997	21.0038	11.2605	9.53896	8.07149	25.4009	18.204	12.9555
1.01719	1.0056	1.09374	0.945901	1.00814	0.923969					0.989848					0.898803	0.935795	0.990334	0.878866	1.04113	0.97236						149.573	40.112	37.6327	21.3177	54.6218	17.088	28.0774	8.14417	12.1744	8.43451	3.19846	60.8693	92.8875	30.2658	14.4084	14.7405	11.827	10.5703	17.9202	20.3452	28.0023
1.07975	0.815896	1.05484	1.14175	0.849659	0.889234					0.895023					0.842406	1.04472	0.843347	0.974039	0.910185	0.999897						211.871	17.5601	45.7288	9.63645	8.2705	7.26438	16.9144	13.5017	8.98531	18.7516	4.35828	49.1904	6.57488	12.6582	3.92373	9.31277	20.9114	13.0611	17.148	9.7198	23.558
0.826219	0.975539	1.12168	0.993697	1.01327	1.07359					0.874684					0.971931	0.933326	0.949657	0.900628	1.01028	0.936251						102.055	10.4582	70.6272	10.6638	9.54737	15.3612	6.64506	48.8013	14.0317	110.227	12.7126	31.3664	8.33444	5.22865	24.2415	19.8298	14.2963	7.9837	13.3865	56.0962	6.27817
0.913238	0.992298	1.03397	0.894845	0.876238	1.06195					1.10123					0.995578	1.02024	1.02752	1.00829	0.813883	0.903774						15.5983	68.4888	228.184	8.54259	67.8338	8.81797	7.90994	22.2454	33.4198	16.3499	14.3075	36.6265	51.7246	13.1602	16.3767	14.632	10.2792	26.4757	12.9572	9.13305	13.6282
1.09814	1.04916	0.882486	0.983504	1.05368	1.03847					1.13186					0.866636	0.974029	0.980107	0.847538	0.90899	0.952205						64.0582	27.6683	105.131	13.2243	12.7188	8.80274	9.72138	39.1809	11.5643	18.9857	18.0473	46.7917	14.8502	11.4384	12.3582	7.06868	20.6353	20.5334	8.47316	22.1943	11.8182
0.907725	1.0436	1.02472	1.13505	1.05053	0.950978					1.01649					0.887024	1.19365	0.963787	0.912208	0.950866	0.835148						411.251	33.6227	104.46	5.19001	8.45708	111.233	7.94636	20.7723	10.3042	51.3243	5.5177	26.5475	15.909	4.22143	18.4122	28.3293	12.0002	32.4596	5.06464	12.3957	67.3333
1.05772	0.950737	0.989674	1.13857	0.914567	1.05764					0.871267					0.958133	1.41069	1.14857	0.976376	1.06525	0.908538						97.3756	197.567	43.8012	11.286	100.627	6.36113	14.465	17.4453	6.30415	52.0502	11.863	24.0325	10.773	17.4761	3.95758	7.51824	31.1555	14.6279	6.9843	10.8109	14.8134
1.28536	1.04857	1.03071	1.03509	1.08229	0.818571					0.869807					1.10843	1.10869	1.15648	0.779106	0.846913	0.90338						25.706	87.8116	78.6474	33.7167	9.82462	6.60281	24.2221	37.6435	14.1168	24.2544	5.19417	33.6276	18.0943	17.3935	4.66273	18.7491	25.3151	14.2015	10.9574	7.41282	11.2502
1.03007	0.897056	0.952119	1.15618	1.01276	1.02114					1.03031					1.21384	1.04091	1.03541	0.683198	1.06043	0.96957						62.076	108.043	226.518	5.48318	65.8439	20.0477	12.1375	32.4121	23.6712	8.96353	10.7691	17.8606	21.3288	3.9888	11.1233	9.40814	7.81954	44.448	6.64772	48.291	32.5126
1.01368	0.908679	0.946052	0.898496	1.03386	0.939563					0.846531					0.828872	1.09473	1.0045	0.789026	0.940025	1.06878						14.9701	78.9155	203.252	44.1909	11.6065	28.1536	63.1988	22.6111	14.7174	11.2856	5.01752	34.8594	4.53823	8.6736	13.8032	10.446	16.0364	3.88514	15.9219	21.1828	44.7018
0.795379	1.05938	0.946811	1.13133	0.863996	1.0269					0.983065					1.01664	1.03214	1.01067	0.889956	0.995146	0.873869						21.2348	13.726	18.7947	42.9838	6.09985	18.9793	8.61589	15.4802	31.3754	32.7312	7.32646	14.2807	6.02159	8.08628	7.89353	5.66691	15.1829	36.2968	17.0782	86.0364	11.0733
0.980842	1.03359	0.971934	1.20648	0.911957	1.00869					0.964422					1.01471	1.15336	0.963046	0.917517	0.858024	0.98894						55.0947	215.881	97.5082	5.38136	19.8443	75.6526	4.32684	75.9638	13.1695	23.6278	10.9586	114.52	22.0422	8.43065	10.6464	9.47269	16.7301	40.2905	68.7698	17.0784	30.4622
0.817405	0.961425	0.989485	1.13595	1.01773	1.03908					0.785705					1.01543	1.09464	1.02003	0.814734	0.827128	1.03258						14.0568	6.405	8.04303	5.50058	5.63042	13.9238	28.284	23.5693	6.66851	23.4315	5.15322	4.90868	8.1146	3.29391	7.36994	22.5076	15.5908	13.2066	24.3061	4.39201	4.06976
1.02605	0.916176	0.844792	0.970166	0.940795	1.30654					0.920599					0.92532	0.935777	1.08843	0.730113	0.946582	1.22731						26.9827	20.0706	136.479	15.7275	198.486	5.87237	6.9514	17.4034	30.6369	40.7306	5.65874	16.5471	11.3181	28.9306	76.8018	6.10541	15.4703	5.09298	3.20015	10.5334	3.811
0.861103	0.944	1.21036	1.15654	0.983765	0.944083					1.02803					1.04456	0.934371	1.01179	0.945066	1.00907	0.984294						18.9166	12.2035	7.72191	18.3377	7.7769	10.8385	5.48605	24.9741	7.01488	16.3122	4.98736	34.0726	4.34161	17.5865	27.3801	5.62815	8.22956	10.5888	6.2165	19.9419	17.7741
0.823186	1.62461	1.07094	1.12916	1.00211	0.905502					0.996056					0.838049	1.09209	1.08196	0.910127	0.982969	0.964164						19.1456	86.7417	326.248	4.73131	10.1744	53.3721	24.1032	33.1754	13.6934	9.21081	5.41683	20.5952	29.4698	38.7533	25.7453	12.6872	13.7016	13.0295	6.15469	8.37196	17.6351
1.02918	1.05841	0.945787	1.03586	1.01644	1.0475					0.874344					1.02472	1.10513	0.985479	0.76943	1.05818	0.619169						41.6659	89.4383	552.647	10.2469	28.0345	27.5017	7.99962	8.68871	4.1119	25.4951	6.30353	43.3423	6.99202	9.57377	52.4582	13.9568	7.01238	16.9965	5.81938	20.3131	19.0143
0.959836	0.908952	1.08383	0.863356	1.2205	1.07606					0.838875					1.04008	1.00508	1.14473	0.85729	0.856883	0.749269						29.8427	21.199	376.39	4.04101	27.4696	26.6328	22.0236	33.9991	21.8846	5.32012	3.85353	28.6822	5.87694	31.996	12.6582	4.97505	9.62436	7.63194	21.4362	18.852	11.0943
1.17191	1.16386	1.13107	1.09697	1.11707	1.04688					1.01326					0.938622	1.01494	1.16678	0.866844	0.924662	0.78723						108.862	19.8	39.0348	21.2767	23.5193	11.4004	15.1826	41.6557	58.8122	4.82039	21.2679	23.7401	37.3121	6.86994	35.5225	9.40658	7.53364	12.5222	14.2555	6.91901	17.9335
1.048	0.936695	1.04586	0.992453	0.935938	0.887825					0.983223					1.13138	0.940664	0.862183	0.894255	1.04607	0.773667						21.7303	18.9404	281.491	8.68729	17.1293	12.9863	40.5787	36.5105	14.6987	23.7632	7.8903	20.0901	22.5457	12.5416	4.89614	16.6289	12.6014	8.00542	11.1259	15.2209	28.9929
0.99554	1.26123	0.823507	0.942723	1.03398	1.1494					0.967464					0.912587	1.06371	0.944978	1.001	0.857892	1.00353						28.4915	31.8783	179.904	5.02539	7.03851	12.8107	13.7923	11.9104	12.5048	7.36706	3.67191	9.09469	12.1092	8.77019	26.7634	22.7481	14.6823	79.7958	10.8778	33.2468	9.60577
0.857512	0.886718	0.944429	0.981725	1.00586	0.944171					0.982836					0.98951	0.935419	0.8734	1.01902	0.797521	0.896242						105.672	4.10771	52.4875	10.6164	4.03006	10.272	3.64409	48.1114	3.78971	46.9896	9.24516	7.3863	32.6935	52.182	42.4941	18.665	18.0184	16.9438	13.1456	41.6102	5.38941
1.02123	1.07403	0.891635	1.06581	0.946597	0.952517					0.971991					1.05856	1.41988	1.01225	0.864043	0.86417	0.900472						62.7971	27.4919	583.444	11.1974	4.51248	8.99191	29.7634	13.306	15.4437	4.94961	9.74389	90.8893	8.51568	8.31433	47.0368	6.3373	18.9642	8.75152	17.7387	5.84113	3.666
0.839157		1.05894	0.948952	0.986379	0.823759					0.892783					0.847476	0.941672	1.0032	1.02951	0.922035	0.950115						327.387	7.76532	90.9451	6.69075	15.1275	7.13473	16.8127	22.9477	83.4649	17.3814	14.3207	41.1131	10.0758	7.29873	26.3209	15.7613	13.6792	18.3653	4.84586	9.46082	23.3762
0.9608		1.04566	0.917241	1.07072	1.04144					0.875944					0.887661	1.05118	0.948488	0.95914	1.04846	1.04362						79.4022	4.27137	97.9506	16.1193	32.4809	22.935	3.95852	13.6138	22.9614	19.5265	17.2743	48.048	11.1832	12.9307	16.2218	20.0808	22.8162	8.62812	69.9542	3.38508	6.67703
0.653217		0.998831	1.02266	0.892257	0.844812					0.917813					0.945	0.98658	1.13455	0.790672	0.855868	0.97769						85.0326	86.552	52.978	12.9014	6.06345	5.72127	19.7854	63.5462	49.0812	30.9585	18.0546	9.71717	6.81109	6.39084	55.8475	20.8451	5.98421	21.8096	26.0172	3.9341	31.8375
1.04532		0.995151	1.26082	1.08772	1.16688					0.910391					0.841745	1.00564	0.827374	0.963312	0.94788	0.830415						127.505	21.5092	9.02864	15.209	31.29	18.7427	54.6621	42.2762	10.1336	150.703	13.0386	90.0462	23.2312	29.7195	23.858	9.60281	14.9828	12.494	12.4366	21.4831	3.92715
0.963913		1.04094	0.918374	0.958875	1.07444					1.08807					1.15253	1.25374	1.13285	0.909215	0.906568	1.0466						50.4493	32.4326	40.8793	6.82836	6.97685	21.9371	5.72127	34.505	34.8358	9.02767	6.5462	32.0188	8.92241	5.69681	10.5323	7.81245	5.50517	5.48316	21.6098	20.1103	18.2129
1.15252		0.875327	1.1268	0.955196	0.91872					0.842422					1.03039	1.03606	0.96588	0.838469	0.955221	1.0763						8.92183	88.4677	53.8961	18.2852	6.78975	13.5932	28.1068	15.49	9.69342	52.5826	28.883	13.7443	12.0865	8.28278	16.268	19.8324	13.3003	6.8926	6.54386	9.28898	13.4888
1.04611		1.04419	0.939062	1.05675	0.821234					0.961785					0.895947	0.905772	1.02795	1.00006	1.04339	0.991225						116.744	51.2312	35.5889	13.0445	264.995	22.9498	11.7734	10.1528	37.0069	17.0692	7.27038	13.8728	30.7736	5.25026	9.7545	6.79294	19.9259	4.9871	13.2829	17.2486	15.5921
1.05554		0.906096	0.991961	0.957215	1.14409					0.967683					0.897386	0.949013	0.922085	0.941686	1.04736	0.848286						41.8992	23.3431	130.238	5.81734	10.4718	10.945	5.0569	11.3033	5.24473	17.7667	3.80131	114.283	9.08884	47.7573	9.94243	19.0828	22.4005	20.8805	12.4855	7.36254	10.6572
0.894251		0.98106	1.04571	0.939959	0.928906					0.867745					0.814815	0.923819	0.956708	0.789647	0.874229	0.894661						173.409	109.318	79.2865	12.1462	25.6751	22.1382	31.6114	116.367	9.48944	48.5186	12.5563	18.9389	30.9406	7.58361	22.0178	9.41205	15.6924	11.1841	9.07263	5.44062	23.4312
0.971054		1.01492	1.0862	0.927122	1.06389					0.736357					0.923469	0.960909	0.908229	0.889783	0.919415	1.00449						49.9204	338.205	54.1547	53.3766	8.17359	10.9638	10.9967	71.1372	23.7663	48.7254	12.8221	20.6178	7.02395	5.73362	13.6215	4.40476	8.27379	17.6669	28.5867	28.1977	9.62887
1.06254		0.968224	1.54197	1.01013	0.950142					0.925813					0.970863	0.88755	0.958321	0.846901	0.826193	0.938305						6.41854	15.2216	58.64	24.4341	4.57596	7.54296	9.83864	15.5529	10.6979	11.7296	5.03244	10.517	10.4718	3.50262	31.2514	5.63051	8.22569	12.7262	18.6332	49.5786	8.1539
0.963102		1.15578	1.22246	1.2023	1.01133					0.833697					1.00657	0.973514	0.972713	0.836653	0.860918	0.525468						33.6078	54.5647	18.732	9.89405	17.6436	7.83753	21.7925	8.78763	20.4074	9.36606	5.86882	5.67555	6.30426	34.7806	15.8476	20.5995	20.5736	7.03138	53.4554	3.99404	5.65359
0.863747		1.20494	1.06396	1.02601	1.12297					0.934082					1.01597	0.999386	1.28735	0.93688	0.854626	0.958787						40.4672	48.4851	39.6077	5.42846	19.0826	39.5454	4.5185	27.8695	19.0358	15.8989	3.53292	115.17	4.23464	5.3489	11.5482	25.3007	32.0064	34.5898	9.20825	6.55455	19.2123
0.96167		1.01423	1.01084	1.03292	0.80863					1.0981					1.02097	1.11543	1.02146	0.984716	0.938563	0.828109						63.2993	39.0604	18.8125	23.7522	8.79279	16.5326	5.97587	25.0304	13.8308	42.1235	8.95031	83.0145	28.3821	24.5571	13.1466	23.7982	16.7581	55.595	15.4984	8.51716	14.6526
1.04484		1.07727	0.903081	1.0983	1.19888					1.0139					0.880225	1.20123	1.20793	0.958961	1.16946	0.94636						223.661	17.6516	160.402	11.6714	33.6041	11.128	48.5662	23.3072	19.8231	14.5398	14.4565	39.9592	41.1743	23.3831	36.0946	8.80128	9.04794	4.66607	29.0887	55.6468	4.32652
1.03133		1.07158	1.22484	0.979004	1.01238					0.909524					0.990613	0.894234	1.08872	1.04721	1.0974	1.2279						226.3	54.5714	31.7596	13.8263	7.43308	11.0556	23.3124	50.7248	6.27961	153.839	4.06589	26.9074	25.5001	14.6973	20.7692	11.9475	19.49	9.94791	69.3947	25.8048	7.86645
0.9355		1.00835	1.04388	1.01592	0.963958					0.86039					1.09638	1.34869	1.18186	0.931907	0.969347	0.969779						26.2383	83.0889	19.8299	12.1607	18.5046	30.0463	24.9765	122.374	8.50536	6.70981	17.9287	119.582	13.1129	18.8163	24.3958	7.42346	4.07143	24.2613	30.2101	16.4548	39.9832
1.0248		1.08085	1.05425	0.98518	0.867131					0.927061					0.951097	1.20238	0.933395	0.901924	0.802491	1.05601						5.39778	150.834	21.9499	21.6509	41.6596	123.803	7.20725	3.91215	5.36268	32.478	6.66821	8.40583	10.9115	7.20435	8.99094	19.8935	23.029	11.7908	14.3052	3.3805	6.79003
0.918053		1.0085	1.01728	0.991342	0.890485					0.897615					0.768623	1.15304	0.841699	0.953876	1.05876	1.00108						57.8248	60.0266	32.7123	14.0632	17.0853	12.7843	22.6382	30.8787	15.7693	118.61	4.54331	60.1026	12.7291	9.13593	15.8372	8.84817	9.76783	7.41089	19.9292	9.61384	12.6085
0.972875		0.944378	1.00978	1.14756	0.91889					1.35239					0.997639	1.14623	0.966915	0.850676	0.973701	0.901433						442.501	15.9788	45.3894	25.4245	75.3204	8.23664	13.7926	27.6707	10.2594	46.6021	10.9074	13.4677	20.8144	10.7944	22.9237	9.25494	13.9461	10.8394	18.1138	15.6191	5.63334
1.07659		0.885516	1.16312	0.977059	0.963712					1.03251					0.861672	0.984674	0.927449	0.922431	0.900813	0.844135						303.21	173.48	175.144	9.9563	50.4529	9.96785	8.16262	15.8591	8.30338	27.1602	12.9162	93.183	7.73507	22.6123	21.2136	18.2625	21.0862	56.7069	90.7791	8.16519	6.31254
0.939399		1.06968	1.02756	0.978829	0.768503					0.811161					0.892324	1.07448	1.03408	0.794598	1.01425	0.977131						15.4032	50.7957	159.68	13.1337	17.8665	6.82976	114.951	171.125	7.95633	48.7501	8.83464	5.71063	30.7758	5.99974	10.6052	4.41251	11.5935	4.06134	7.34227	6.87955	5.50349
1.02492		0.910643	1.02136	0.948243	1.02518					0.80967					0.791082	1.03306	1.06329	1.14082	0.830129	0.969607						18.8234	15.3817	230.083	5.67486	9.30224	11.5929	47.6454	53.9081	16.4935	9.82796	4.99986	29.0989	12.0654	7.20274	31.8013	4.57298	22.3861	9.58311	9.40992	11.6862	13.1457
1.07071		0.97956	0.953558	0.95131	0.986005					0.775388					0.788106	0.927825	0.863336	0.852808	1.03208	1.0582						12.4716	431.949	71.6194	25.8966	5.04466	6.79579	31.8444	38.4006	66.1981	6.65888	4.38962	69.8753	10.8732	13.8814	4.51595	15.6643	6.25488	11.9568	11.3999	29.6452	49.9561
0.924747		0.914093	0.965064	0.97481	1.07812					0.821393					0.851107	1.07104	1.00601	0.998251	0.936385	1.04412						13.4012	121.243	139.569	28.1852	8.77149	9.48581	10.682	28.7265	17.361	12.7207	12.1389	85.0149	15.9249	34.4874	5.56886	23.1488	16.4257	15.5734	29.8603	19.5534	26.7799
1.05547		0.991306	1.07614	0.987234	0.898346					1.00913					1.04887	1.03105	0.946536	0.776596	1.00407	0.950699						19.2079	253.602	6.40013	28.3919	13.5087	8.49737	11.0588	22.9496	18.3999	16.8393	4.52365	15.1347	44.1398	16.3481	16.7198	6.16076	17.3417	6.48719	9.08534	27.6378	5.81634
1.02323		1.05747	1.08356	0.935745	0.813255					0.921431					1.11359	0.840915	1.07558	1.00858	0.993635	0.739596						26.537	539.58	253.515	7.23332	15.5199	13.336	60.525	12.3589	14.0756	7.83776	11.977	82.5272	3.35871	7.53914	12.659	12.028	20.3806	16.5822	7.18341	15.4073	22.4697
0.888068		1.12001	0.983819	0.999688	0.93856					0.936629					0.896135	1.06009	0.970414	0.901564	0.691729	0.976746						46.37	4.55976	44.504	27.4484	7.39442	37.4421	6.05634	21.542	14.3675	18.8508	28.9249	39.2002	4.82751	15.2307	10.0571	18.647	30.0081	11.3927	12.2079	7.24959	5.27799
0.972528		0.980078	0.966687	1.08443	1.03784					0.800556					0.916324	0.939741	1.06274	0.917703	0.767935	0.947319						10.3159	60.4973	242.504	15.849	7.87173	11.1902	10.022	13.2127	11.785	43.1327	7.70699	45.8946	6.69798	5.05862	6.62166	23.2115	18.6323	5.65649	13.7964	8.15496	22.5649
0.969254		0.973025	0.838134	1.14985	1.00267					0.869071					0.986146	1.05045	1.0499	0.721649	0.854938	0.984663						60.2774	109.067	200.92	5.44166	23.6003	6.24068	31.9862	26.8516	22.9921	62.7282	14.1372	54.8073	8.69779	13.6368	26.4865	6.26739	11.2398	8.83446	13.0252	11.0678	37.9019
0.876942		1.01064	0.859297	1.08537	0.844855					0.94141					1.02361	1.08798	1.07903	0.874536	1.09483	0.742602						56.5759	31.9542	11.352	5.53442	18.7321	5.74964	5.63912	15.7255	5.03434	25.0617	7.74923	22.6784	18.8575	11.4944	18.7927	18.9845	23.0122	7.06487	27.1038	36.4721	38.8655
0.939395		1.13402	0.850656	1.00606	1.07289					0.836482					0.909847	1.0493	0.971333	0.900014	1.18392	0.884261						3.69596	361.106	99.6266	7.93771	8.00612	155.556	29.1319	18.1126	38.617	33.5508	8.01114	39.2192	18.692	11.7657	18.3946	24.1033	26.3599	39.6049	27.5277	17.0415	28.6512
1.0149		0.881347	0.971612	0.868694	1.15345					0.848355					1.04775	1.07695	1.08876	0.921762	1.5801	0.989307						10.2723	163.231	36.5038	3.39449	32.6562	6.35249	12.7335	91.2168	23.6333	26.3879	14.4055	100.065	38.6031	13.4669	14.1931	5.53352	9.76873	8.57143	22.3685	4.62878	25.356
0.955266		0.993254	1.00287	1.07924	1.05975					1.0392					0.966675	1.04994	0.921228	0.891643	0.823076	0.912592						29.3362	21.7732	25.1745	9.64112	13.6735	11.9533	20.0141	27.1601	18.1781	16.9397	22.3951	16.4988	7.97901	15.2677	4.91836	5.5103	5.1065	4.60629	16.9916	14.5461	48.0681
0.926179		1.0276	0.985469	1.08881	0.984382					1.01159					0.988444	0.879445	0.969271	0.979702	1.04524	0.71845						87.0051	38.3594	239.095	40.1468	50.1432	10.0027	7.14121	16.2328	50.6488	39.3034	6.89796	34.4899	15.0598	22.3033	9.51883	11.2693	10.9537	8.82627	6.70181	28.3749	10.6411
1.09595		1.1629	0.826896	0.964184	1.06867					1.3553					1.08541	0.958838	1.06853	0.894352	0.437373	1.07046						12.5335	63.4676	40.671	8.49053	12.009	23.0198	15.1399	58.0834	18.4027	16.0734	5.88591	13.3241	12.1967	10.8823	43.933	18.041	14.312	6.48979	16.7327	5.76477	8.89333
0.996516		1.0989	1.08627	0.970582	0.895918					1.10229					1.0613	0.878834		1.12925	1.16716	0.935662						12.1736	135.222	17.9431	21.4815	27.0103	6.69106	4.41701	20.7376	6.24323	36.8398	18.0903	17.7837	5.59377	20.3091	13.8226	12.8954	4.70314	13.602	60.09	23.7251	5.96325
1.01563		1.08535	1.16959	1.00263	0.837201					1.00932					0.914372	1.04361		0.853053	0.898215	0.891724						107.686	48.0811	60.8163	18.8041	8.09941	22.723	4.48997	58.3223	12.6473	35.5248	13.5974	32.5742	4.85583	4.69861	26.1475	15.199	17.0631	24.5512	8.88374	16.6102	6.29622
0.893175		1.00531	1.06405	0.764679	0.955162					0.74804					0.948468	0.989976		0.94958	0.993973	1.09858						21.2378	41.5548	7.95705	8.05559	24.7357	6.99651	23.8819	23.4243	17.8393	22.9659	12.3705	7.01553	22.4434	6.64822	15.7857	40.6453	14.2475	12.674	55.2079	14.3761	14.277
0.867707		0.960338	0.907476	0.986239	0.76545					0.794962					1.04485	0.931163		0.803025	0.81084	0.702599						33.1068	3.85129	17.1718	13.5993	28.0132	9.05829	20.7667	88.6952	14.4463	98.2121	8.50117	46.7732	19.9755	11.6015	9.68175	3.3544	17.7267	10.2372	6.74384	10.1618	7.3851
1.00071		0.951389	0.925674	0.846841	0.992335					0.824516					0.989378	0.934964		0.864696	0.928937	1.00112						25.4057	23.541	16.1509	14.3906	6.59572	6.9941	137.917	15.7745	4.06035	14.5224	7.87418	15.5305	17.7252	12.5801	15.1774	25.8499	17.6314	8.50007	7.56664	22.7712	9.11661
1.1333		1.08413	1.02556	1.03999	0.958195					0.981623					0.997821	0.904264		0.763122	1.01922	1.07894						9.24194	58.9473	38.8892	8.60491	18.5198	28.3152	11.6692	14.7599	11.3994	39.1016	20.3104	81.787	10.3086	5.02601	11.8257	6.26715	18.5204	22.411	16.8344	27.3324	17.2848
0.958137		0.750078	0.922489	1.00636	0.958156					0.952345					0.731424	0.916967		0.981241	0.911343	1.05038						28.8375	56.0522	182.782	12.614	13.9041	4.08744	10.1776	23.8485	33.4866	11.9481	3.66534	31.0712	28.7918	15.8243	9.43456	8.15132	29.0609	37.0892	21.7818	40.6026	4.78084
0.955018		1.16781	1.02528	1.1041	1.03589					1.00656					0.932623	1.05879		0.779243	0.97971	1.00525						109.565	34.597	38.6343	15.4479	9.34755	26.059	13.6372	21.6693	6.66948	20.8803	6.10628	47.1837	47.5994	12.7934	13.6763	10.1479	23.5668	6.98981	14.8745	26.1003	23.9802
1.01464		1.12887	0.859947	1.06379	0.926962					0.819941					0.957927	1.07219		0.938418	1.06677	0.815719						21.2435	55.1073	32.2348	19.7124	7.05235	14.9715	7.79912	12.8695	76.4215	7.50014	11.3642	107.372	9.30929	20.3355	14.3033	11.4543	7.97438	12.8249	17.8822	15.413	8.74816
1.13716		1.08989	1.00219	1.07881	1.09756					0.914532					0.946456	0.898196		0.867804	0.965632	0.917714						10.2385	36.6052	49.5388	19.9024	8.17425	9.96403	24.5314	12.4466	22.562	27.6941	15.2677	33.0406	16.8525	20.6884	6.765	17.622	16.1859	13.6837	14.9857	3.29727	13.784
1.03713		0.914563	0.81407	1.17394	0.904941					0.940799					1.05048	0.805962		0.906098	0.694568	0.927123						6.58829	8.95194	118.817	11.1238	16.2491	9.73656	21.4751	9.19359	102.133	13.6732	11.8836	38.696	15.0252	7.23188	10.6702	14.871	19.4878	7.12992	7.1672	13.2206	30.5831
1.23708		0.99171	1.04923	0.949365	0.912179					0.858754					1.03368	1.08849		0.919866	0.943704	0.956304						125.321	17.8172	255.755	10.0456	10.5613	12.6448	35.5819	25.3425	9.83635	13.7791	23.1091	76.4492	13.3286	3.12312	7.22883	20.2233	17.5195	4.6809	9.47934	14.4412	14.5244
0.933922		0.967209	1.06998	0.942809	1.06344					0.923906					0.982416	1.26823		0.894543	0.874678	0.795888						24.0588	31.1105	135.704	16.4237	94.4535	9.28214	6.46168	6.22262	4.36288	9.02604	12.3543	49.7549	26.6727	3.17397	13.5652	19.0293	7.13928	13.8072	8.93457	11.342	16.0398
1.12801		0.927008	1.04608	0.889938	0.952145					1.23456					1.01403	0.822045		0.822622	0.969774	0.880332						78.6347	66.338	10.7421	9.36626	5.82249	16.7141	4.15313	17.6379	6.09992	17.7152	6.41946	78.9569	14.7093	6.76614	5.61855	13.9057	27.9217	5.66139	18.3883	10.9401	16.717
1.01641		1.18714	0.788488	1.01863	1.16049					0.935411					0.920166	0.936857		1.4421	0.876875	0.935984						17.9396	21.8128	48.7162	45.4352	23.5335	13.553	25.5606	17.9071	38.4601	15.6822	14.6213	27.2843	14.9783	9.89535	24.0448	17.536	24.3481	19.756	6.97251	61.7689	25.3371
0.949761		0.866904	0.982683	0.945525	1.22292					0.834674					1.0286	0.934134		0.951032	0.988206	0.913272						164.797	35.0965	223.958	6.98173	3.42078	3.99268	40.8897	37.2805	19.3522	33.056	6.00899	20.3256	54.4297	24.5877	74.7218	11.7087	18.0846	4.69996	11.0392	10.4191	4.5926
0.897168		0.95612	0.978604	0.976101	1.03339					0.970484					1.01263	0.908952		0.918813	0.961476	0.926171						35.0006	52.5313	49.6112	11.5247	23.2948	14.7728	14.5721	10.9169	17.5983	4.37777	15.9715	18.3192	9.22937	4.83135	12.4194	13.0529	8.96514	31.4481	5.51348	36.2966	14.8452
0.913602		0.860169	0.962309	1.10193	0.864497					0.951779					1.00173	1.24935		1.01778	1.20738	0.980428						4.4286	86.8595	26.4878	25.7056	6.96525	35.9944	39.3097	8.07878	27.7605	8.93162	11.6465	50.6286	12.4613	28.3313	16.4778	5.58347	12.975	53.2085	5.43497	16.5519	12.5509
0.954834		0.860302	0.931255	0.98973	0.986411					0.853255					0.961764	0.99463		0.957493	0.830942	0.90087						49.1602	42.4656	93.4527	6.84171	62.909	16.4093	8.87104	23.3898	30.081	12.3337	10.869	25.9723	6.83831	18.3372	12.7094	16.9005	16.9057	9.60286	12.5797	17.2262	17.1495
0.929868		1.13128	1.09793	1.21337	0.965634					0.872392					0.911671	0.96086		0.64494	0.900014	0.698861						71.4847	22.9884	5.69711	9.88633	69.361	26.0798	28.4778	89.7118	33.6816	37.15	5.62688	96.1077	35.0004	4.16742	53.9148	8.24408	12.1311	7.90189	7.21952	20.3325	21.5313
0.936289		0.831206	1.14739	1.0466	0.872066					0.912968					0.922252	1.13628		0.807459	0.921109	1.10576						21.0007	12.7742	53.4093	31.9121	18.5638	15.7549	24.5092	33.1656	19.1078	30.48	9.26899	14.8266	33.0512	16.3521	22.4972	13.2175	6.8351	14.2608	8.17229	11.0171	7.73587
0.877184		0.893053	1.07042	0.983853	0.956204					0.992082					0.94599	1.04221		0.800092	0.982309	1.0042						20.5484	9.90885	197.579	20.9211	12.2796	14.2714	52.0381	10.9641	11.1919	45.3493	18.4593	34.4064	5.39651	14.9048	11.1448	6.36156	6.24715	5.39943	10.1431	52.4236	11.0711
1.0321		1.07173	1.08655	1.09294	1.18016					0.753258					0.843609	0.872958		0.855526	0.886617	0.675676						204.435	266.301	116.496	12.4787	7.83781	29.2239	20.3411	14.3736	8.43458	10.177	15.2615	48.681	5.99385	19.4768	12.7916	7.75849	12.8882	13.5318	35.4716	6.39665	11.6936
1.01955			0.954533	0.999797	1.10856					0.931935					0.914252	1.05126		0.998408	1.13431	0.814134						65.3052	34.3707	211.341	23.1897	22.5241	41.3164	21.1976	25.0917	5.78668	39.7046	18.4066	104.678	10.8175	26.5952	6.33644	7.311	3.59649	7.03716	10.5357	18.8936	30.9218
1.05782			1.2279	0.964089	0.974154					0.946943					0.994455	1.01642		0.843893	1.02285	1.00806						30.6087	42.3051	254.9	7.28491	14.6816	17.9287	9.52165	8.38143	11.5888	20.6833	5.4345	17.6535	15.6001	7.75597	18.8239	17.3894	5.33656	5.29951	5.77576	31.3476	73.9512
1.09835			1.06494	1.06409	1.13357					0.905151					1.02069	0.895558		0.884169	0.926526	0.642296						11.508	80.8387	204.736	10.0624	136.865	12.6037	9.74007	9.25291	97.5575	12.0864	9.47097	8.21676	9.78351	25.5419	12.4759	4.53043	14.6745	26.9255	7.83274	14.3699	16.6151
0.926306			1.03891	1.06415	0.981525					1.02158					0.913859	0.944028		0.889685	0.997618	0.894726						49.1261	123.867	223.539	13.0532	4.8659	3.53618	7.09255	9.45816	10.3851	30.4802	18.2373	49.3003	66.067	20.3515	13.3996	8.55917	29.8021	7.92167	12.9719	42.4791	4.36322
1.0357			1.08162	1.04552	1.00095					0.986999					1.0209	1.13379		0.914275	1.19253	0.879415						215.79	3.53744	94.6856	15.9139	16.2966	11.0967	35.3465	31.7217	5.82298	23.5363	10.4966	27.85	12.6061	10.9031	9.59287	10.063	15.7129	19.3793	8.79286	3.74624	41.9601
0.965484			1.09508	0.932654	1.08151					0.904139					1.14935	0.873498		0.8977	0.959136	0.978745						166.314	49.1842	40.3311	10.4567	10.1806	24.702	6.21073	39.7549	5.03692	4.82523	19.0673	32.3815	5.39422	29.0761	10.0239	9.68463	21.4317	6.78614	19.9656	6.40317	21.0058
1.1577			0.964255	1.0058	0.948426					0.77223					1.00843	1.00442		0.889709	1.0449	0.790112						29.5512	69.8672	41.1784	14.1551	14.6455	5.91106	9.93344	37.1215	36.985	40.2739	4.75986	18.7654	3.39825	11.2925	7.28069	15.035	6.81028	9.54253	59.0955	31.3017	11.8537
1.07802			0.987308	1.13939	1.10536					0.923306					0.846908	1.08276		0.902717	1.06324	0.926034						145.508	102.49	29.2384	6.6344	8.77796	35.0162	3.32512	23.9477	3.501	12.3652	20.4229	45.7591	50.9548	6.78486	45.8779	6.72973	36.1826	10.6358	20.397	10.3813	9.03649
1.11041			1.08743	0.990031	1.09517					0.727929					0.935341	0.873522		0.910562	1.00814	0.90376						38.9592	20.6284	28.2628	15.62	18.8253	7.27819	5.56252	37.3875	11.322	22.4855	11.6536	119.737	6.78648	8.01273	5.94292	20.0164	4.34879	6.86572	12.2288	13.9431	15.5187
0.943862			1.04783	0.828365	1.29686					0.974166					1.11441	0.969057		0.86255	0.935347	1.00134						25.2648	45.9237	140.358	24.0191	5.03787	17.4334	7.06037	8.66267	12.9195	15.4242	4.59004	147.818	8.25404	22.1688	25.8721	46.2898	11.1515	14.8766	28.5662	8.04397	18.1766
1.13913			1.13255	1.12821	1.06851					0.931172					1.07652	1.169		0.924075	0.814499	0.840683						56.026	127.857	47.8187	9.90369	8.97447	19.0453	14.5385	19.5391	16.2173	14.8262	8.32494	55.9693	10.9129	36.3331	29.2484	4.97024	17.5207	15.0842	11.1644	14.0391	6.14662
1.34381			1.02549	1.07942	0.82695					0.91141					0.938103	1.22063		0.830433	0.87785	0.767346						19.406	133.322	31.6491	14.7042	15.4796	32.428	6.3847	29.4321	28.2075	56.3972	10.6686	25.5605	12.6001	15.2186	10.207	11.4241	13.2191	17.8225	26.4436	16.5887	9.70236
1.03186			0.954343	1.01615	1.11483					0.911291					1.01449	1.05948		0.756617	0.85186	1.00639						26.4661	178.777	73.6168	14.2643	7.14407	12.7438	31.6693	28.2986	18.5501	11.1069	3.62763	73.6935	20.2395	20.4615	6.39303	12.2113	12.8973	10.1306	20.5519	28.4065	13.2747
0.917323			1.20317	0.962592	0.92401					1.05103					1.03704	0.943724		0.807679	0.0740569	0.945669						11.7129	79.2122	80.723	10.9481	36.9203	20.3548	18.7611	26.3565	11.2129	11.0739	12.3057	22.7343	4.9226	22.2823	7.6261	19.1586	6.83541	16.745	4.92029	6.0751	28.6836
0.933119			1.13709	0.896328	0.981102					1.0441					0.90724	0.966599		1.0129	1.05022	1.01323						28.6904	18.6929	162.587	11.6867	41.1161	13.3061	161.474	20.1191	53.6207	37.3938	7.63671	85.5887	22.5117	46.4534	5.88013	18.3098	19.6748	68.6563	7.15707	15.1564	14.4825
0.975162			1.30329	1.00014	0.962542					0.917768					0.934299	0.97145		0.750192	1.09088	0.911374						248.845	133.6	124.601	4.20322	20.3294	14.9335	4.50788	14.7772	18.0332	220.238	4.65124	93.8037	15.966	9.73027	18.8579	11.0913	8.28815	13.698	6.88157	9.23949	42.3503
0.945831			0.906098	0.926965	0.841644					1.04984					1.01351	1.03554		0.871674	0.878804	0.881489						14.1116	63.4658	79.4051	21.2216	8.71774	37.5262	15.9719	85.0525	11.0375	66.2303	6.17684	16.719	10.7886	13.126	19.1726	27.2657	13.4166	6.83624	17.0249	18.3491	9.5159
0.974649			0.972231	1.17476	0.925144					0.971181					0.990813	0.960267		0.806659	1.08421	0.973776						39.9099	16.2998	385.61	18.0282	20.8652	24.3368	11.0096	22.2792	7.57557	17.0498	7.55068	5.82085	14.0475	6.30381	11.958	30.0265	7.91349	36.7956	4.41968	12.6364	34.8671
1.06946			0.937369	1.00578	1.1222					1.02156					1.2747	1.31577		0.899236	0.895102	0.943094						8.42997	33.4532	42.7519	13.2526	15.0286	25.95	15.7265	3.47911	25.4613	12.7271	4.23692	55.4017	8.50812	5.28339	5.3873	30.5721	7.8943	15.038	9.88701	26.538	13.6569
0.950281			0.975241	0.954605	0.989797					0.961395					1.02127	1.20645		0.904265	0.938762	0.760674						8.4783	40.1185	53.426	10.4488	8.57239	14.7815	19.4827	21.0346	9.02733	31.2604	7.44922	36.6017	9.13496	13.3233	5.66491	12.2087	17.8448	9.12262	12.2731	7.09435	34.1202
0.890278			1.06098	0.921847	0.920852					0.94366					1.11832	1.04157		0.933544	0.958673	1.02435						32.8187	90.3495	34.9042	11.8827	37.1942	12.78	14.3628	13.757	355.959	18.2191	14.6204	16.6793	6.08904	4.32031	22.5556	13.7997	18.2878	9.21659	10.0677	5.8054	7.81899
1.00622			1.12086	0.99606	0.971064					0.944703					0.778616	1.10599		0.752728	0.981924	0.749622						71.4259	24.2701	147.642	79.8573	76.9927	17.2434	25.8693	31.7844	6.2017	8.08425	10.5576	81.2058	13.4105	32.7349	11.7818	13.3606	5.51329	6.27357	3.07194	5.13167	18.4508
0.902838			1.2783	0.921081	1.00991					1.06074					0.922176	0.920446		0.903557	0.629232	0.855203						76.3522	5.92685	71.8684	3.48136	15.0349	21.5166	7.54081	29.1007	51.9522	15.6283	6.80125	10.097	23.9536	20.4575	13.5642	9.99008	11.65	44.3227	6.83295	8.45519	17.8166
1.1624			1.02827	1.11904	1.20189					0.984303					1.02431	1.06809		0.725731	0.980521	0.872197						782.251	5.09878	38.2988	9.28419	27.1186	10.0184	71.4105	23.3271	16.0216	22.2138	11.7132	12.7578	7.75659	6.17096	16.0116	8.82014	18.6207	11.9883	5.21315	8.94182	10.0775
1.12049			1.13419	0.896697	1.02067					1.00803					0.866128			0.78833	0.857236	0.785583						8.05044	11.3771	297.399	4.2904	11.2115	26.0023	24.0329	31.793	8.34672	23.7412	13.7622	71.3268	7.5817	5.35139	14.576	21.5568	10.4546	42.9078	10.09	8.6123	24.054
1.29305			0.934082	0.963436	0.993335					0.936546					1.04149			0.854979	0.926729	0.988829						33.6633	43.5125	16.01	4.59531	6.60807	8.57527	13.2742	23.4651	11.3294	18.0637	8.74933	111.394	10.5198	6.28257	9.02058	10.155	17.193	8.41715	49.6022	8.18487	14.1642
0.958145			0.963646	0.895624	0.970867					0.97266					1.05982			0.897576	0.945867	0.903289						36.7453	34.1704	58.1676	28.8197	18.4695	17.263	24.1525	17.5784	30.3857	14.4061	17.5523	10.9924	9.98426	3.6658	11.3961	22.2789	8.09687	7.9574	11.5013	14.1178	5.97815
0.986749			0.988137	0.887349	1.15491					1.08505					0.978832			0.898334	1.13656	0.95165						83.5296	30.0519	67.3849	6.41403	11.1919	10.8262	54.1371	24.7747	5.4374	16.0403	4.01104	77.8345	23.6659	7.64774	25.2611	19.6285	6.1556	24.7947	40.3462	13.3917	10.9693
0.919978			1.0774	0.917497	1.02306					0.868386					0.872602			0.939197	0.880414	0.842524						51.3787	8.77696	305.897	32.5008	14.5315	14.2802	4.58944	21.0251	9.47197	27.5144	15.4935	32.3361	31.7732	13.5625	18.9713	16.5581	12.6933	30.999	14.2442	4.69702	23.1891
1.03331			0.84939	1.01578	0.950093					1.00187					0.8356			0.913336	0.879249	0.908871						314.177	13.8955	37.758	31.1227	33.6765	17.1554	36.8762	20.1706	29.2016	42.6879	8.969	35.4935	9.48104	25.7502	7.93164	6.3708	12.0399	7.00942	13.9451	11.1707	7.14994
1.01146			0.927687	1.00732	0.91835					0.865375					1.01652			1.08885	1.01505	0.973261						6.68305	21.3535	66.2063	19.8846	8.00792	22.1836	23.8828	13.0477	8.59975	9.03311	3.81901	66.9006	20.2542	6.07444	14.8485	5.69064	6.90795	5.77636	43.6565	7.10099	5.60014
0.930921			0.944635	0.876791	1.28736					0.91293					1.00731			0.780471	1.07553	0.977739						44.3024	35.2999	142.251	28.8592	3.31027	11.9558	42.2321	139.308	6.90442	6.91564	9.60061	64.597	15.1507	13.9237	15.1775	11.3722	7.4431	5.75029	15.717	6.41565	16.8608
0.974828			1.04581	0.865589	0.937615					0.986354					0.941084			0.989652	0.932754	0.898311						59.9983	105.372	4.24496	5.04401	27.7792	6.40141	15.6855	268.442	8.94901	24.0302	16.8069	48.5753	9.19872	4.84134	4.15808	12.3224	8.9413	17.1015	9.27738	5.04506	13.0661
0.872152			0.934285	1.17098	1.00269					0.832164					1.01516			0.830502	0.965888	0.940195						25.2049	21.6056	127.482	5.16778	11.1267	13.6196	15.9869	12.095	4.94025	9.13442	12.2893	91.7318	7.9535	9.97024	15.6625	13.7585	25.9741	20.2048	23.1276	29.0453	8.93922
1.04165			1.24174	0.951266	0.87392					1.14124					0.972935			1.06468	0.876033	0.894316						12.0224	15.4894	95.0512	23.0123	14.0321	7.8797	13.8529	29.0103	11.0928	10.3961	5.7915	48.3833	17.8481	4.14255	3.98408	14.3449	3.53742	13.7226	14.8727	21.6782	3.42098
0.900647			1.0806	0.980953	0.924867					0.99769					0.910529			0.777028	0.852995	0.943147						40.5903	28.9788	187.115	13.5741	10.5875	13.3444	9.52258	67.0266	16.6106	134.663	15.4339	11.737	11.8366	20.5739	24.8389	6.65242	10.58	204.622	6.53256	42.2821	10.5341
0.955694			1.57848	0.967725	0.869483					0.850736					0.991289			0.785586	0.635489	0.855849						31.4011	38.8064	11.9764	10.1834	21.8688	14.7334	67.5369	20.8372	7.3013	13.7012	13.2397	17.2785	21.3072	12.3315	10.2381	9.31578	7.70521	20.7908	5.2246	16.6582	7.39103
0.925326			0.9948	1.02298	0.922076					0.830171					1.02392			0.848701	0.974366	0.927208						18.1981	40.4425	372.649	13.3077	12.6163	11.5708	29.5588	16.6389	6.31444	10.4983	4.76405	7.14096	30.7357	28.5505	4.97705	16.1163	5.34526	24.3541	4.86103	18.2373	34.4918
0.848548			1.18364	0.945262	0.980697					1.05563					0.932835			0.849382	0.740819	0.933229						12.6043	38.7101	213.768	6.90986	4.77209	5.47445	22.0673	27.9434	5.51835	14.0974	10.2111	49.8957	4.39061	13.0993	16.9608	7.99244	6.54002	4.60293	44.1272	16.8346	20.6837
0.999553			0.92932	0.950093	0.79544					0.90235					0.928115			0.959716	0.911056	0.865013						143.877	8.50833	103.348	8.62684	16.3903	18.5542	9.82865	10.289	29.5872	9.67216	5.47897	84.6197	12.7883	15.461	3.14982	11.24	16.1616	20.176	21.3859	37.3266	38.609
1.00899			1.0501	1.05518	0.92826					0.988042					0.970655			0.930443	0.914914	1.00306						110.86	25.6884	11.1661	6.43302	20.8146	5.89269	27.7609	45.0976	8.16742	76.9196	14.8858	11.4203	6.80931	10.0948	10.4395	12.3599	4.89775	21.5707	11.732	8.89977	6.08545
0.938707			1.08725	0.985285	1.01813					0.905331					1.02956			0.885618	0.978855	0.961764						183.187	13.0361	349.343	26.7673	43.3026	14.5499	25.5397	17.4086	31.4587	20.2224	4.99728	14.4647	24.1593	5.89266	10.8262	8.2203	29.2907	6.03091	7.69905	3.76237	16.0388
0.990673			0.869761	0.914843	1.11161					0.889976					0.870708			1.02774	0.845322	0.943497						3.82259	82.3005	81.0799	7.33063	10.3325	6.52839	18.2136	26.7034	8.9629	30.9422	8.87498	6.39563	13.9079	22.3025	6.99693	7.47175	4.51856	10.3538	10.2398	11.4609	20.8268
1.04352			1.06125	1.18685	0.935216					0.845127					0.972778			0.911188	0.912071	0.854183						53.9029	77.855	562.082	21.2427	19.5404	6.89252	17.6721	13.6876	5.23639	13.0133	5.25055	76.7766	5.42905	15.2542	23.0541	8.69481	16.0023	16.4942	5.75172	91.1332	9.02612
1.08139			1.08409	0.921382	0.935389					0.832987					1.16413			0.890605	0.928198	0.907622						38.6879	17.0539	77.8603	11.6916	17.6933	3.83386	4.78147	33.3844	5.10813	35.6698	16.6225	35.7014	33.3631	41.5342	8.79122	13.0327	33.727	5.79697	19.674	10.1188	4.94317
1.04806			0.889227	1.14196	1.03009					1.12145					1.05896			0.939777	0.955093	0.981429						86.1316	109.419	83.938	16.192	20.6819	8.76087	48.447	70.1005	8.78953	34.101	14.1013	58.8628	14.8017	10.5294	21.9236	15.7399	9.60831	9.5883	5.3437	20.5069	7.33743
0.977104			1.27542	0.895311	0.823855					1.0353					0.9867			0.850575	0.984269	0.862703						34.5422	31.0974	168	20.5604	27.3253	27.8096	208.399	13.9056	13.7958	46.0246	4.21273	21.7987	13.112	14.2131	8.49874	14.6077	6.28091	5.3939	13.5205	37.3501	14.1229
1.11519			0.991809	0.971659	0.82321					0.797681					0.661902			0.834044	0.895473	0.838587						250.304	68.8185	96.3782	7.9074	19.6083	7.37869	9.97173	25.6932	15.2264	14.1606	13.0039	65.635	21.3396	3.05991	6.42533	18.6456	9.29054	45.0801	15.2732	7.10166	8.37724
1.28738			0.993883	0.900334	0.904212					0.888196					0.985511			0.847896	1.14555	1.1345						19.8937	98.5333	26.2034	10.1728	3.36765	20.728	12.5709	23.2913	5.08298	25.9833	7.97826	29.9718	14.3896	7.92833	7.79653	14.1374	18.6276	11.336	8.1011	14.486	77.7686
1.01665			1.03736	1.00498	1.05332					0.804595					1.09971			0.724182	0.903599	0.897751						41.8083	101.181	4.37934	36.0255	15.5152	8.79864	26.7761	12.1767	13.5	66.2471	4.67286	8.00274	31.297	20.0914	23.2992	15.295	9.9021	19.0809	57.3751	7.19453	5.32637
0.996483			1.05043	0.985587	0.958567					0.90857					1.03292			1.04454	0.937711	1.04904						16.1811	6.38404	20.0458	55.215	73.5127	17.622	20.0717	15.0701	74.0736	13.1134	5.05207	4.08232	15.3123	15.7068	5.97033	22.0159	8.70901	28.9295	5.41678	11.0051	4.98334
1.09091			1.21392	0.909596	0.890817					0.951773					0.920784			0.885489	0.986894	0.925925						25.6601	102.92	26.7473	27.9301	17.4362	16.9295	14.2837	28.2725	8.4252	27.7023	4.17246	63.0407	12.396	6.906	4.44384	9.61404	15.5936	8.04727	6.13158	6.04138	11.0693
0.833127			0.998544	1.05005	0.995688					0.938874					1.03633			0.926741	1.02613	1.05102						15.19	13.7364	18.4707	14.1452	3.67008	5.92168	3.20074	21.5727	5.92685	13.5846	27.3093	44.5928	25.2734	6.3051	15.4362	11.0144	8.32544	25.3466	8.88821	6.03909	9.53993
1.04802			1.00246	1.16537	0.954242					0.96933					1.01861			0.905987	1.01765	0.814959						32.7933	64.2041	50.7606	9.39947	11.2258	5.78928	10.6618	34.1305	85.7573	13.1548	8.1229	78.6618	12.7858	6.78523	18.155	10.4848	22.5225	5.53544	12.9704	18.5436	9.29392
1.09016			0.944472	1.13282	0.930387					0.926274					0.912984			0.966846	0.878323	1.07294						24.3659	117.09	232.333	35.8223	4.02199	17.4835	11.5237	57.8524	26.454	39.3851	12.8048	31.4757	14.7505	5.49802	11.8646	13.4237	12.2611	9.05632	6.10088	8.9294	51.4411
1.11932			0.906336	1.02018	0.928505					0.86913					0.767308			0.918711	1.08328	1.0041						93.4915	86.6107	245.978	13.0125	7.69413	6.19851	33.7079	14.0411	8.07265	12.98	12.2834	171.415	12.3608	62.2373	8.72992	13.4069	7.80594	25.5561	17.3051	15.0791	74.6907
0.991739			0.961719	0.940786	0.951144					1.1818					0.993351			0.975152	0.978588	1.03939						75.6193	242.426	16.7607	10.5562	27.3924	3.91315	5.47737	7.37835	47.7079	21.5727	13.0287	33.8057	16.5148	36.8421	39.3487	9.07826	4.1274	12.3122	4.89233	44.6546	4.93975
1.10309			1.10655	1.0776	1.03346					0.965888					0.982915			0.794212	0.971805	0.771808						11.0459	27.9387	18.5193	7.23656	13.8696	25.3925	49.998	18.7339	5.39199	16.5914	11.7721	16.4639	29.3531	21.2518	17.4991	25.0798	19.5486	7.67723	23.1538	27.0803	8.81003
0.866631			0.935436	0.969883	0.955409					0.851431					0.931865			0.879683	0.897291	0.857362						40.7322	69.4544	43.6735	30.0094	16.2375	15.3505	10.9646	43.4948	24.991	21.043	14.4877	18.1439	13.2741	9.27274	9.74903	6.97206	8.82887	22.4894	19.8503	36.188	14.9911
0.982683			0.918866	1.09753	1.04409					0.975026					0.854842			0.988982	0.78636	0.992408						31.1386	172.983	34.9553	13.4998	3.78139	21.2415	6.9873	14.3239	4.69925	74.2094	9.83153	12.6638	9.78608	10.0939	15.4247	31.128	13.4611	11.1925	4.55275	22.4343	7.00655
0.956173			1.09563	0.847091	1.05777					0.992798					1.24825			0.823364	0.798514	0.918598						56.1697	47.6729	13.6737	3.48586	10.205	11.4415	4.52268	31.321	86.9453	58.291	4.21276	54.6886	18.2455	58.4991	9.54004	32.3618	4.26685	5.50248	3.49814	17.2749	16.9719
1.13338			0.89465	0.966936	1.24194					1.00178					1.19754			0.622603	0.885749	0.871847						229.177	24.3082	38.084	59.3662	6.64998	11.8431	10.0886	148.519	8.3012	25.9923	3.30064	48.4371	17.5471	21.2689	8.81111	9.25473	5.73266	10.4454	11.8298	13.5479	21.7453
1.09691			0.992791	0.947001	1.01735					0.964454					1.10052			0.911729	0.808625	0.957539						51.3617	17.5829	149.507	12.1861	84.643	21.7825	27.2081	3.29868	4.28306	20.7002	9.27186	21.8337	7.09297	10.5788	11.661	31.8708	9.78518	19.2244	13.1836	55.8473	13.9708
1.08955			1.12739	1.18643	0.922162					0.868938					0.857119			0.961768	0.831855	0.833938						62.7651	19.8722	9.50256	9.68479	6.17588	20.4028	23.1966	22.2783	7.76301	81.5317	21.55	36.4207	7.99825	16.1982	8.93004	9.43456	4.07452	9.4868	41.1848	9.90673	9.73388
0.898951			0.970783	1.02819	1.01047					0.995585					0.982783			0.756873	0.875667	0.82998						8.29915	143.521	120.443	13.1067	75.4249	6.83412	4.81045	9.86407	13.3974	28.6908	14.6787	101.566	5.23023	9.08468	27.9553	6.84384	9.65786	4.5579	15.0104	5.15357	23.6788
1.22682			1.15173	0.806721	0.951941					0.848262								1.05142	0.814491	1.03214						9.59059	8.06234	16.5017	25.5406	32.0036	18.4381	9.06035	6.45846	23.3084	18.4858	20.6393	19.1625	14.4924	13.8835	51.3432	12.8859	6.81804	16.1	25.286	8.94208	70.4998
1.15168			0.968003	0.966659	1.04584					0.946936								0.881617	0.897101	0.948984						28.0927	68.4599	32.3148	11.2545	93.1229	10.252	177.282	50.3817	31.1664	21.7067	16.4143	122.226	78.9599	5.02792	3.63473	22.9103	7.97759	5.10978	7	8.42255	4.5882
1.00743			1.08154	0.969894	1.31554					0.941592								0.824955	0.913932	0.895469						346.269	15.4161	34.7357	150.11	7.76474	4.97983	11.545	25.6743	41.0335	49.3265	17.7759	27.121	11.7102	12.4783	13.1438	31.0998	26.2295	6.88376	18.935	25.3072	41.3918
0.991449			1.07593	0.968589	0.920546					0.744871								0.885946	0.824427	0.122939						19.5061	25.8908	47.5372	7.73247	15.2692	17.3282	23.0858	14.0956	44.0513	11.2861	10.6416	91.0737	5.45005	7.14014	20.5857	8.76828	7.0913	13.5315	25.3113	7.02015	22.9881
0.910141			0.950113	0.894629	1.0758					1.01009								0.795329	0.831961	0.962496						197.511	432.419	57.9615	12.432	13.4116	63.654	26.1705	115.331	26.1155	10.8964	16.2313	18.5557	35.1963	11.4715	13.8297	15.2681	9.99716	7.2575	6.54552	20.9585	10.8781
0.985021			0.914886	1.07874	1.03092					0.787113								0.879926	0.92242	0.82498						11.0352	21.4684	91.1599	24.0927	35.6699	8.86787	6.61795	29.9047	35.5321	5.35395	7.72176	12.0327	6.72879	11.5009	10.416	11.8791	12.9389	17.1181	17.6894	7.30552	23.7864
1.06804			1.01865	0.988919	0.790679					0.830821								0.83935	0.940585	0.930808						32.1833	19.8144	39.8587	23.5603	25.0375	27.5231	22.9443	25.7471	11.0778	34.0245	19.4526	27.3397	7.72532	15.0726	5.55983	5.74031	24.7169	14.5991	14.5064	10.424	39.9812
1.13537			1.07438	1.18623	0.973252					0.873617								0.949627	0.989316	0.974236						15.7387	16.1373	257.245	19.9941	5.38265	6.33351	10.2223	26.4652	27.3192	5.34429	6.36952	32.4819	33.5005	13.9142	7.62737	12.0154	4.28561	4.06485	4.45931	40.0698	15.8888
0.933444			1.27036	1.09547	0.909582					0.991432								1.06363	0.821921	0.894587						35.8883	183.568	86.716	37.5466	7.01231	13.4762	16.1415	15.575	7.34292	12.8046	21.899	10.8885	7.25364	9.13698	12.4991	18.1443	13.9862	17.3418	3.95921	4.21861	14.7792
0.85968			0.989177	0.809067	0.859319					0.933234								0.953418	0.929062	1.03922						22.5493	10.235	48.8366	5.13296	18.6657	9.52323	6.2675	19.5693	5.2631	38.8731	17.2099	35.5418	10.1624	7.36026	13.9162	21.6916	5.22609	29.0699	12.3025	28.5546	38.0671
1.08052			0.939348	0.786919	0.87858					1.18454								0.815985	1.08183	1.01983						57.3009	171.018	106.862	6.82496	8.77669	21.4146	20.1227	27.5591	19.741	5.01923	25.4925	22.7935	11.5427	7.91219	13.9136	7.14694	16.6716	12.4352	5.74428	9.75427	12.7949
1.00007			1.03577	0.91581	1.03442					1.11498								0.759581	0.929412	0.998631						34.0147	38.094	11.8266	51.075	11.2515	30.5269	24.851	26.0971	6.897	46.4262	18.4602	7.63255	16.1195	8.37848	15.267	42.8202	15.7856	21.3846	4.31576	11.254	10.3993
0.947169			1.23702	0.9541	0.976233					0.887091								1.03526	0.830709	1.0545						24.7841	15.6671	58.0849	31.5238	16.6635	4.51593	42.8632	72.2955	15.3628	14.5859	5.0643	5.4836	17.6272	12.7503	8.25312	11.1912	12.6997	7.05234	22.7365	46.0504	7.0198
0.916611			0.947071	1.02365	0.965796					0.94458								1.12202	1.01036	0.989155						39.6679	608.418	455.488	10.2657	14.3052	17.9069	10.2903	92.5002	18.7674	43.9861	12.238	37.5469	6.73561	4.16027	8.33717	15.0997	8.11101	13.1768	8.32951	14.1082	12.9324
0.960868			1.38726	1.05402	0.949591					1.02405								0.945404	0.893667	0.897855						55.353	9.43558	45.9882	8.85527	16.139	8.97963	14.608	50.2493	5.87947	11.2824	14.1371	22.4403	9.45712	7.82939	21.4771	10.7187	6.70076	18.2574	8.70627	23.1466	4.3436
0.982334			1.09003	1.01817	0.818723					0.9954								0.808864	0.841977	0.796269						84.8669	10.3709	46.614	8.11523	18.7116	20.7756	30.8475	55.2356	8.53986	36.1866	13.8712	64.9841	13.3499	17.2034	8.67549	22.0953	12.2439	15.1761	16.4542	11.9661	20.7661
0.884209			1.04232	0.772732	0.838027					0.868922								0.912248	0.773883	0.875687						25.7554	56.8594	22.0792	15.4677	6.79398	18.3984	29.6665	14.2795	8.97093	6.86056	7.34899	57.4078	7.14697	8.06536	16.7291	9.74615	12.7682	8.76219	15.6121	21.0979	34.269
0.803454			1.04856	0.938533	0.878153					0.923233								0.959133	0.92838	0.846846						7.57265	3.55879	44.9954	10.7734	42.3037	48.3225	10.9007	9.85098	35.9328	12.5409	9.52518	36.9454	16.6331	11.9627	5.46322	13.0748	14.7717	38.8365	8.77995	6.4482	5.9185
0.971065			0.935465	0.992224	0.928406					0.955061								1.03053	0.773151	1.0154						73.0896	34.141	16.7701	10.9561	14.8556	10.7192	16.1456	13.0912	12.6337	3.56964	7.47821	50.5461	15.3583	10.5491	40.4685	16.1351	9.67753	10.5508	63.9614	15.8976	53.2851
0.991036			0.922848	1.0452	1.00323					1.03299								0.603774	1.26705	0.873296						124.247	100.763	12.1115	13.9283	3.16592	22.1679	14.411	27.859	17.0271	4.09968	6.89985	99.3072	16.9888	12.0008	4.02466	6.01716	20.6433	14.2869	9.37634	8.83811	21.9909
0.988133			0.908046	0.92556	1.07711					0.983903								0.767185	1.13993	0.974426						46.8422	19.4839	13.7936	52.6289	4.81049	24.3123	9.39982	9.91563	6.96856	7.82553	9.23287	68.8574	15.9913	4.99567	13.7392	21.5628	26.7978	14.3186	10.505	3.38053	20.6692
			0.757734	1.17273	1.08803					1.05345								0.844941	0.758464	0.923436						27.3667	8.2122	19.9942	6.06407	13.1016	12.3485	9.23196	22.9985	22.7514	62.7154	15.6559	25.2082	8.21859	8.82401	4.12417	10.4891	4.89097	19.3482	3.72949	17.3616	8.39784
			0.969324	1.14047	0.928654					0.874186								0.402686	1.1093	0.851894						52.0987	10.5858	59.1172	19.3255	28.0033	5.3952	8.11615	11.9542	4.70094	25.2232	15.3652	80.2501	30.3945	11.3726	8.38649	23.8052	15.5738	9.42785	16.8013	9.90175	15.0181
			1.09252	1.08498	0.93994					0.893969								0.905224	0.853956	1.01814						64.3321	41.3251	14.4993	6.56451	7.06518	4.2862	36.9621	42.4973	14.9902	11.763	5.14291	6.0258	28.2246	8.90656	5.33818	15.3297	6.74656	12.9545	15.3321	5.84889	15.4
			0.967167	0.889054	0.946737					1.06459								0.945305	1.03753	1.17052						12.1253	51.4241	10.4361	39.6645	9.04472	26.5487	23.807	38.8596	9.28544	13.3499	6.93595	16.9582	49.7175	38.105	10.5675	17.157	24.1751	17.1936	24.0191	15.0497	11.0124
			1.02069	0.915021	0.994111					0.829811								0.871432	0.903547	0.927298						84.4158	53.4699	45.9589	6.60411	5.84146	6.98148	8.97325	23.6656	23.434	11.8325	21.3655	68.9815	21.8807	10.2868	40.8182	40.915	12.4507	56.7292	40.6352	12.3007	15.7858
			1.15266	0.950928	1.25573					0.914435								0.897313	0.802419	0.901847						42.1946	33.8713	156.736	37.3288	4.76336	21.7889	8.81914	18.0083	37.5481	10.676	10.4015	36.4759	21.4556	7.14089	5.91834	6.42688	13.2571	5.60827	17.0163	19.0303	42.1811
			0.936022	1.0493	1.10154					1.03437								0.856581	0.800481	0.94791						78.3375	59.7795	8.99008	11.8597	18.0583	9.26	7.78789	19.2265	28.1018	13.9301	3.34024	5.50515	17.0417	5.9781	7.78991	15.2154	4.50369	15.5858	17.8974	9.49135	11.286
			0.905097	1.03735	0.979643					1.08377								0.96545	0.762684	0.910013						49.59	19.4456	83.4085	17.5328	6.53836	18.278	4.79011	11.0465	17.1564	5.46479	17.5304	7.6656	9.39172	14.1168	10.3786	4.27987	10.8887	6.86975	9.30668	10.8348	11.4443
			1.02868	0.821697	1.05377					1.17713								0.986682	0.910155	1.40696						141.315	16.9679	69.1985	8.80274	10.2962	8.99259	6.46524	15.4855	8.74671	5.69004	12.8675	147.85	12.0849	6.31186	7.13383	12.5464	11.0813	6.48396	34.1054	17.3981	15.7741
			1.04942	0.992233	0.929578					0.928583								0.799572	0.6736	1.03724						134.078	27.9162	9.07892	63.907	5.60623	3.81257	13.7215	37.6507	4.62551	25.0738	13.7386	108.464	6.94561	6.25934	7.50719	19.4881	21.4786	8.12262	14.0253	10.9254	10.0918
			0.991494	0.867517	1.00438					0.92384								0.780656	0.838044	1.1911						71.1249	89.6342	14.0958	14.6959	16.4047	23.4302	5.95471	8.52284	8.46024	12.0868	22.7365	35.5357	15.5842	6.04802	23.1477	11.0578	9.70211	13.2958	61.9856	4.56398	50.1124
			1.32012	1.03006	1.00919					0.914442								0.931272	0.934748	0.986147						22.3364	259.084	324.88	91.0354	30.8392	8.28755	8.32268	19.6521	9.49709	6.99715	3.29488	10.9422	9.11499	18.4053	5.17388	12.7677	12.0372	10.2731	10.6725	6.26139	13.8088
			1.03275	1.01125	1.096					0.896796								0.843457	0.837122	0.992961						40.5941	41.5221	72.3495	18.8607	18.8519	38.6222	13.8861	55.7075	12.7487	42.9453	12.8308	18.5241	6.25256	5.27405	10.3851	9.36693	20.055	10.6752	24.361	40.7389	6.98272
			0.944398	1.07142	1.09722					1.07934								0.835725	0.903041	0.973237						29.3682	38.4533	24.8483	15.3991	37.5461	62.8063	27.6544	39.8132	5.46124	73.9162	9.10755	149.988	3.5655	8.64592	7.06905	17.9322	24.1371	51.3394	36.9131	5.66857	7.56869
				1.05197	0.973245					0.799965								0.956724	0.638366	0.933709						24.0246	11.6851	25.9007	17.9641	15.4059	6.08566	16.9724	16.0992	31.6643	3.73978	16.7682	40.371	45.2044	24.7962	14.0376	18.2997	28.7645	9.70267	24.023	7.87506	22.0297
				0.930484	0.833743					1.16039								0.85073	0.867506	0.95988						46.0631	27.3639	63.5447	18.0907	5.0163	8.7628	32.7881	4.69313	8.83727	46.6491	6.70623	64.8944	46.117	7.44053	13.9943	14.1329	9.05874	11.1143	11.1419	31.7599	13.1358
				1.06917	0.857781					0.931426								0.932929	1.08232	0.820474						186.634	38.966	10.3474	11.8407	19.9987	7.6253	14.5037	88.6175	4.06195	17.4687	3.93339	22.9571	7.10253	6.06836	10.7369	17.1695	7.06869	21.8359	15.9166	11.52	9.73111
				0.981821	1.03612					0.952579								1.12963	0.994561	0.95778						9.13508	29.4125	6.1691	14.831	13.5578	21.1952	10.926	26.6899	4.61066	17.4673	10.9576	7.35642	9.56336	5.91462	7.21601	17.7743	6.48696	17.3896	17.0322	19.3964	6.8459
				1.23	0.964135					1.02657								0.991678	0.632674	1.00196						52.6383	6.72169	40.9474	9.10209	9.77548	16.0602	6.75357	56.5716	6.78581	22.3521	12.4777	50.3802	19.1238	5.62057	14.487	19.935	10.0244	12.6646	30.9851	32.6874	14.6677
				1.23704	1.18375					0.900606								0.886053	0.849689	0.764988						13.1102	90.3934	146.746	10.5374	17.0185	19.7767	15.2055	65.8446	5.08725	6.05702	9.05543	30.7292	18.7058	4.36611	3.41175	19.6495	6.87609	30.7362	32.9613	36.3663	8.25605
				0.853835	1.08982					0.923312								0.766124	1.01944	0.92315						28.0792	42.5531	87.0776	31.6887	15.4793	13.6463	60.5109	16.8409	6.1543	162.096	5.82081	6.02896	7.78949	34.0794	7.1038	15.7922	17.4483	9.34243	21.9587	5.14711	50.9411
				1.02814	0.947027					0.943662								0.684672	0.907363	1.01119						10.9325	21.3821	369.857	7.56693	10.1376	24.5411	9.3972	10.7402	14.543	19.3373	7.503	55.2142	22.923	8.02045	5.89786	4.90232	22.0776	5.30025	11.1123	7.51677	9.54643
				0.971063	1.03071					0.973186								0.993177	0.792015	0.936515						43.2407	27.5963	114.674	31.2479	12.595	35.096	8.53886	11.1612	26.801	59.7247	4.56425	19.0403	7.57458	8.3611	14.2161	10.1186	23.0194	249.881	13.0735	9.04782	7.25083
				0.904372	0.895072					1.13576								0.850108	1.01472	0.804777						5.31728	19.115	37.5949	21.3413	13.4269	6.59569	10.4559	88.0062	11.0173	18.5698	13.2108	8.41138	16.5429	17.8308	9.22546	11.6436	38.5541	20.0172	12.7186	16.9946	26.0146
				0.918708	1.41336					1.08519								1.01753	0.911834	1.12153						34.8081	9.77004	71.6104	10.6065	8.00401	14.5175	161.969	32.6266	44.9773	37.6205	23.7447	6.83873	47.2416	15.2696	8.08585	10.4495	14.9654	5.00058	12.8538	7.74333	4.45478
				1.03003	1.2179					0.948967								0.954542	0.882266	0.887143						27.6368	19.2587	257.353	18.5428	14.5083	7.86743	13.6417	49.3245	4.26399	37.495	11.5015	6.02573	9.04438	7.02946	3.93799	19.578	17.7665	6.17789	11.4023	8.7336	8.69296
				1.17988	1.11525					0.883103								0.795631	0.757087	0.820022						68.6949	181.26	17.4389	8.26825	34.0953	11.5205	39.9475	14.131	14.0139	40.0666	14.4209	26.4664	16.2078	17.1205	16.9117	6.35727	15.5463	7.12958	17.7268	8.32592	17.007
				1.03369	0.797115					0.853949								1.00457	0.907067	0.970916						54.4915	11.9053	7.19762	87.9863	20.3626	7.05781	4.17475	9.90431	6.40597	5.81018	12.5966	10.4627	9.13239	21.7361	9.36047	12.4382	12.9494	21.1277	55.6936	27.7141	13.6616
				1.15416	1.03014					1.08987								1.0641	1.30399	0.574977						20.9519	143.181	75.4384	9.76063	106.681	11.9098	13.0329	6.79547	9.00074	64.0704	3.94823	14.0498	27.0861	10.8281	7.23118	6.96816	7.76335	9.80155	37.9216	5.84727	7.16936
				1.07535	0.919186					1.00323								0.863289	0.971678	0.865768						249.318	14.8565	9.95589	7.62483	8.3636	75.4558	14.4956	21.814	14.596	20.8981	6.76105	41.8501	19.231	16.7633	26.784	4.16874	11.8975	5.69097	3.93891	10.5739	22.5528
				1.13295	0.958816					1.10113								0.784314	0.939637	0.775348						53.9105	4.62257	70.6381	3.3629	7.76885	7.33485	17.015	13.4092	6.27204	8.15229	5.21413	38.3849	9.25869	34.7559	9.04825	24.3954	14.7611	11.8678	13.6117	12.1627	16.485
				0.96968	1.05962					0.88162								0.99371	1.21686	0.795519						9.78866	8.29917	65.1504	10.8794	148.389	14.6368	11.4126	14.8086	7.85461	4.19888	11.591	45.297	9.18021	6.85766	8.61362	6.11434	28.2782	78.8537	19.0448	6.568	39.4336
				0.958088	1.43409					1.0252								0.994127	0.952146	0.993068						18.143	21.8599	44.5187	61.3421	9.04366	14.5314	10.4349	8.64455	4.08743	28.0139	12.2233	50.571	53.1144	23.6895	8.05965	43.6327	13.4888	30.1094	11.4607	33.6983	9.21171
				1.04708	1.21422					0.81949								0.665611	1.20514	1.10868						92.055	9.76553	54.1907	6.85385	21.3586	8.77375	44.1431	73.3485	36.3801	18.9629	16.7038	49.0968	13.2903	13.0406	27.1404	17.0436	8.94111	12.8508	77.3207	14.2251	15.1455
				1.06562	1.07308					0.986087								0.96075	1.03473	0.60493						67.1701	15.096	98.7853	7.4788	18.3201	11.7653	7.57494	26.3547	136.888	11.0508	6.58957	39.4759	8.09333	8.33557	9.43684	10.5574	10.0188	3.8083	16.581	4.77693	12.6351
				1.0939	0.943272					0.852078								0.949709	0.92298	0.932907						144.326	24.2598	245.27	37.018	40.9827	5.65327	17.8218	32.15	14.4871	76.6566	3.18879	14.2577	5.61182	8.96746	27.6037	10.9227	20.9374	5.36911	3.81612	4.84881	9.24332
				0.929736	1.03626					0.914494								0.890701	0.978882	0.99518						79.9894	86.9281	56.8785	39.6403	5.06238	17.2544	18.0306	46.3316	6.7607	13.8428	8.23793	76.1664	6.7546	28.7189	4.84584	9.89898	14.1557	8.34235	4.32915	21.5632	15.4707
				1.02594	0.916926					0.892429								0.798723	0.774915	0.964254						56.5881	26.9374	22.3279	17.534	26.3892	12.673	17.9907	16.7666	16.1186	216.198	4.76922	7.61228	32.6234	22.1253	4.51693	18.1092	11.597	13.9845	5.84728	96.249	31.1448
				1.01659	1.02636					0.916716								1.01834	0.858973	0.997216						58.4021	35.6997	19.7507	14.3456	17.1093	30.9462	43.0372	28.4912	8.70741	38.3236	5.90076	36.4729	27.21	4.43508	5.69939	8.9317	5.25346	13.4904	6.50844	6.57952	6.92502
					0.949349					0.911251								0.812927	0.886591	0.390215						26.193	303.316	16.803	23.4261	14.1902	32.0442	5.36622	32.0436	22.6699	19.7403	8.03591	119.144	23.5833	5.58732	10.1202	9.66562	14.75	26.6642	22.9104	33.924	13.8537
					0.953877					0.93344								1.05838	0.9716	1.33509						30.9763	146.819	91.4876	54.9689	6.20726	67.8405	17.1684	17.9162	11.216	18.5174	11.5044	45.8664	25.0257	5.23413	6.99524	30.643	10.02	10.0729	17.9867	81.3202	20.2536
					1.16743					0.931286								0.989807	0.878649	0.824119						4.00622	14.5222	317.219	5.96612	27.1915	31.0988	5.16263	31.1935	12.221	132.742	15.9615	20.7106	4.48213	4.95187	23.5474	4.15313	15.8376	10.6	18.9007	28.5502	16.9924
					0.990994					0.920188								0.949731	1.03017	1.04439						10.9584	8.46256	31.0805	11.1391	5.65845	9.11371	11.8176	40.6631	5.10786	15.0918	13.1666	79.9649	12.3184	7.90564	26.1567	60.6021	18.316	3.87413	16.1175	11.4671	4.29722
					0.991478					0.848323								1.06104	0.903745	0.922148						6.85773	67.8371	14.2508	3.60797	7.92447	6.07151	4.56237	18.4942	39.7025	55.8237	12.2792	27.3164	17.4768	19.369	29.9646	9.61191	5.41135	6.88248	7.92611	14.0019	44.1823
					0.931343					1.03313								0.84705	0.91923	0.783528						168.035	39.185	126.004	17.5617	5.07408	14.3346	171.209	22.0479	25.3497	30.8345	13.1631	72.7148	6.41761	5.16966	33.9074	25.7396	6.40485	9.00122	6.03219	13.8561	7.44989
					0.990936					0.953533								0.935183	0.843998	0.922237						23.8307	26.4027	105.144	9.552	5.51476	33.0057	8.64948	12.1723	13.4334	17.3131	16.5218	7.45637	12.8478	9.99766	8.69643	3.13724	16.0581	8.65333	7.55626	14.6971	29.0275
					1.0754					0.976417								0.964672	1.06952	0.965479						80.5798	21.0104	17.3258	3.29192	10.5552	15.7	10.4823	16.2091	10.1251	9.57509	12.1845	18.3556	13.2939	8.22258	15.229	7.82649	19.9134	4.46152	4.71126	9.5618	8.86272
					0.839416					1.02096								0.917138	0.962653	0.679317						8.37293	44.3113	72.0529	18.9655	5.65166	17.0634	18.9372	7.90678	4.51889	61.674	5.30531	60.0718	25.8629	12.8985	25.8438	9.60933	16.0232	7.30327	10.7765	10.1738	17.0832
					0.96972					0.908457								0.967484	1.03421	0.913446						5.89468	293.639	106.702	3.74591	9.23097	8.59439	5.49349	33.7127	7.91255	6.54452	15.8946	15.026	7.8613	5.97437	11.5804	18.1864	7.68182	8.59885	9.06505	9.50702	5.81728
					0.914854					1.00245								0.899101	1.01532	0.906486						24.1331	84.3504	31.2293	9.40724	10.4566	5.67134	26.6496	20.8075	4.53856	20.6983	8.22473	18.0394	34.3398	16.3829	46.9827	27.5625	18.4079	6.03479	6.05442	6.47857	11.3368
					1.13086					0.971879								0.908836	0.947361	0.9742						135.341	36.364	88.5618	9.38727	13.6109	20.2157	7.41907	29.9874	5.84506	54.2213		37.2535	15.5828	16.8443	9.5242	18.2728	7.96188	22.5948	13.0061	16.1101	4.38138
					0.840619					0.932673								0.814175	1.01364	0.88361						32.433	47.9646	174.461	13.8825	11.9607	9.90276	12.0529	54.1977	8.62005	44.0586		21.7373	5.92403	7.19079	31.6796	11.6833	22.6205	24.6079	5.99417	3.74113	16.9654
					0.954778					0.930416								0.776663	0.780146	0.979143						20.145	14.286	157.119	26.3075	8.80693	12.9269	12.1208	15.8934	7.82724	22.6959		19.6299	6.22054	12.248	9.5455	19.3937	16.9597	18.6719	44.5477	39.2421	5.96142
					1.09606					1.04502								0.726381	0.736064	0.834183						33.9798	13.5901	132.173	7.88291	13.7688	16.0989	18.5315	17.3066	11.7077	34.3254		40.4706	22.3496	9.27607	32.4484	26.0194	20.9122	23.275	6.66981	5.50862	33.496
					0.840873					1.00138								0.93265	0.953408	1.03783						66.0092	16.8593	21.5749	18.4284	32.1562	2.99424	23.9591	27.3516	8.60944	19.3572		24.5852	10.7181	14.2479	31.1391	6.87794	26.013	51.2654	11.4245	24.81	13.0061
					0.943754					0.812083								0.971842	1.11352	1.03887						39.2489	29.2348	14.869	12.9396	12.5935	8.35917	46.5015	26.8525	9.48775	13.7569		36.0303	25.8357	6.88893	17.4639	16.2897	15.5715	14.167	23.8718	10.1447	12.332
					0.859185					0.915474								0.837677	0.858824	1.17999						49.7453	41.563	49.1474	21.6461	10.7235	5.99931	12.2039	19.5548	6.27351	50.1356		30.5381	5.05631	9.04927	24.1066	18.6742	28.1287	20.3021	11.3422	10.335	5.39171
					1.12437					0.87227								0.571139	0.964588	0.854279						6.76653	8.66742	438.214	9.38915	191.929	21.3919	29.7827	41.4544	14.3985	13.5497		22.4072	13.0174	4.40038	9.78872	18.0088	14.9087	8.76893	27.6325	10.7685	59.7841
					0.903691					0.893959								0.702633	0.89342	0.894972						58.4995	63.948	37.0186	12.2636	143.193	4.96121	16.7201	9.98818	5.0785	37.3023		21.8488	15.2954	23.2084	32.255	8.74417	14.3363	5.35428	16.4623	22.6825	22.7522
					1.07393					0.93982								0.91569	0.950152	0.993021						16.6473	71.6816	177.299	17.1742	15.9916	9.35834	56.0473	9.26781	3.53196	38.6705		10.503	12.4194	9.16403	19.1778	21.8203	11.0069	14.4406	30.299	8.80728	7.99989
					0.898965					0.917453								0.983737	1.25673	0.864185						14.0088	55.8782	70.4207	13.8968	8.77778	5.3704	12.1072	27.1591	38.3675	16.7063		56.7245	17.5367	4.1944	14.7429	17.0338	27.287	14.1748	21.2163	6.25074	10.0787
					1.18313					0.841415								0.860498	0.893506	0.922466						15.6536	16.9648	101.03	29.4479	4.27721	4.58777	6.72844	19.8742	9.04052	31.6403		19.4517	8.62199	7.71183	5.17294	7.92991	5.82469	18.251	17.6257	10.1602	15.5083
					1.00991					0.909686								0.910995	0.969168	0.723826						19.5685	7.49701	153.631	12.0351	11.8101	14.9653	14.0942	25.7773	13.1354	20.2173		15.3872	25.3841	10.3855	8.99674	32.3885	19.95	18.2196	34.7795	7.18291	13.7077
					1.07375					1.09632								1.02009	0.77856	0.868986						149.668	16.2452	130.008	9.96503	15.8814	19.1553	31.6262	22.5432	12.413	10.6113		46.6818	21.3351	18.9411	10.5124	13.3124	9.81315	7.70591	16.1815	9.37631	3.33832
					1.0019					1.20891								0.898308	0.916187	0.921926						26.1723	29.5594	125.982	11.8379	10.3207	9.06119	13.0007	52.6304	5.78699	7.76629		34.8875	23.941	9.89024	5.43421	3.70794	15.8959	13.1996	17.341	6.2553	15.6173
					1.03702					0.911902								0.948203	0.841751	0.951797						10.0445	32.4559	44.6599	14.2467	47.3502	17.836	15.1261	27.9747	13.0693	5.14893		15.8648	13.695	8.78537	13.7617	6.27808	20.9809	12.4934	13.9238	10.2056	7.6677
					1.0056					0.797129								0.817821	0.855602	1.33954						22.3956	78.0994	30.515	8.23156	7.08647	6.05827	4.72858	75.4991	12.9771	24.961		29.7963	16.6129	29.1313	42.5746	17.6207	6.01803	11.8034	18.8108	22.9437	5.93656
					1.05145					0.93298								0.894364	1.17798	0.957601						24.4156	10.2029	171.689	8.38978	5.12778	4.72473	67.1137	15.9405	23.599	10.7769		7.60676	20.7888	3.66532	6.29798	13.5964	10.3677	8.09298	9.72846	3.98821	3.04466
					0.940588					1.05426								0.742218	0.9977	0.947259						171.757	53.2055	98.7633	11.8434	7.59257	6.02522	5.43422	116.785	33.3921	97.3801		31.4775	37.884	19.7475	18.8324	6.54163	14.7157	21.0068	16.0712	6.62957	37.1623
					0.942096					1.08007								0.894067	1.14763	0.968925						6.85056	6.29706	11.0488	110.713	24.7504	35.9564	7.51011	16.7651	15.6225	9.0512		28.7583	22.8093	6.37413	9.67655	8.0256	7.52652	6.59798	16.0154	10.7138	14.7611
					1.03936					0.989931								0.808608	0.589938	0.951993						64.9211	28.8585	167.059	10.257	26.4371	11.5998	12.0582	38.9156	10.9705	10.2588		9.34942	20.1116	13.514	6.35056	7.87241	12.2259	6.61441	18.9866	9.67461	19.7663
					1.10984					1.02008								0.838392	0.91971	0.954573						11.5805	5.98648	54.0262	5.62591	31.241	5.90297	10.6895	59.4218	12.5522	25.7718		23.7983	19.2179	8.99778	4.62872	21.422	9.65302	24.3452	17.2014	10.52	14.1524
					1.01439					0.879713								0.639379	0.818741	1.21212						130.798	57.5663	89.217	29.6347	39.2984	32.2586	98.7266	41.1971	9.6717	112.212		7.66313	22.6598	6.12597	14.9388	10.5905	18.0795	6.29541	19.026	9.96365	9.62983
					0.875594					1.03847								0.812666	0.814322	1.06959						7.94408	12.3953	117.444	13.3364	9.75143	12.0269	7.70443	11.8704	66.1159	10.3999		41.6331	11.1	6.6028	8.65811	23.9105	10.911	13.1638	9.30119	17.1281	16.4153
					0.799518					0.951808								0.924878	0.862847	0.932254						25.3917	3.91929	128.934	17.9773	3.4063	11.5709	18.4967	15.2395	14.4404	20.273		73.4824	25.0758	57.5452	7.78139	5.78505	6.92869	76.0347	8.67583	4.92032	6.45598
					0.900245					1.00978								0.902717	0.972178	0.930646						45.8386	21.2059	79.2084	8.35498	19.965	4.36771	9.53254	16.4064	58.6001	9.2577		77.0457	13.4271	3.07087	6.04745	9.24873	16.4923	14.9348	43.7279	8.05397	92.2229
					0.948498					1.07101								0.98618	0.832999	1.06618						34.1561	17.0173	372.183	5.54476	9.70843	10.5839	8.68839	11.5899	29.799	65.4864		22.4333	12.0399	12.8566	14.4673	9.48192	20.696	8.83075	8.55683	29.2982	4.96772
					1.01765					0.943452								0.810434	1.02768	1.00575						12.712	151.498	32.3853	13.6364	7.13443	22.634	15.382	15.205	8.34266	23.1647		24.5225	6.92956	3.62358	24.5857	7.35288	16.3023	17.4534	13.5841	15.7682	22.6127
					1.09568					1.05561								0.875636	0.91484	0.908634						17.37	17.4718	62.6792	6.28833	6.47907	21.3102	31.3202	10.4966	7.32774	13.0515		63.8266	9.70653	9.33488	15.4713	12.3796	16.5948	7.78946	8.44355	9.6696	13.2536
					1.08995					1.03206								1.02706	0.887479	1.02923						43.7602	4.48702	21.699	12.138	5.04209	14.814	75.5707	33.8467	16.1508	13.7627		56.5115	6.86521	16.5133	6.61989	9.1389	8.51792	10.5903	12.3429	6.99563	86.8956
					0.9824					0.929532								0.979678	0.813984	0.952965						22.4819	3.97632	32.6696	8.70093	6.68433	59.3448	6.65079	7.68283	6.33958	5.55378		71.6214	9.77645	6.09548	17.0314	11.8824	8.10992	5.52667	17.3868	56.8601	5.37238
					0.832317					0.866882								0.95155	0.988578	1.03027						21.1962	57.8968	207.453	30.269	10.8444	5.53568	47.7428	28.5083	17.5227	55.241		7.29465	7.94845	16.362	24.6546	10.3267	21.8902	9.52446	6.3651	10.3055	12.5727
					0.980722					1.08938								0.816457	1.00476	0.852725						13.3819	33.629	17.1255	21.385	15.7226	65.1181	3.56642	30.1392	8.59594	26.8944		6.9934	10.429	8.53837	20.5173	20.2357	7.75189	49.8354	17.8288	6.43209	7.12769
					0.900975					1.06141								1.14603	0.955339	0.862091						29.4775	11.7257	64.4204	8.33356	12.7557	7.01728	14.9693	21.3077	5.25441	19.107		17.7622	24.3741	24.2513	7.1051	16.0389	9.62401	4.27655	13.5478	6.76421	68.3757
					0.847163					1.48308								0.936147	0.901033	0.910988						28.3464	5.43579	52.4697	13.6386	12.0167	7.69634	7.08493	8.86276	20.0155	32.8491		27.6843	9.364	13.4521	7.59175	8.11052	11.9912	10.7512	10.5471	8.23737	17.0547
										1.01295								0.915786	0.903886	0.879717						26.7203	25.8589	198.825	10.2505	7.85775	7.53588	12.0463	20.0805	15.0215	18.18		12.5596	8.03925	17.2447	17.0543	19.6511	42.9728	9.33149	12.6779	14.2317	23.7552
										0.934375								0.938688	0.988909	0.786432						12.1675	12.4681	21.6136	9.48659	4.0043	26.5293	20.4552	35.3998	18.9806	24.1254		18.2647	13.3934	7.224	27.9397	8.09368	8.3918	7.97793	10.2562	5.95648	8.50866
										0.873178								0.867797	1.01857	0.765643						37.4316	34.2487	153.316	12.4825	14.3613	6.11214	32.2583	24.9863	23.684	17.0071		27.8652	37.8025	12.8196	13.8013	11.4019	9.54591	21.2206	5.67273	5.32238	17.8117
										0.914827								0.934202	1.17572	0.96557						97.9366	12.5921	111.368	250.075	13.7984	48.8202	17.7095	22.1352	30.9438	25.171		21.4842	5.38881	11.7418	20.9148	33.5097	19.1825	8.46031	16.7417	11.4787	9.2352
										0.966201								0.913497	1.01345	0.723031						11.8502	11.5244	37.3707	9.17337	22.5647	8.42329	16.1911	13.7142	18.4832	14.7882		13.6986	23.3525	4.7218	23.8836	19.3518	7.83407	3.92157	5.51434	7.41609	36.6559
										0.999136								0.979494	0.831552	0.919645						14.8517	38.9027	57.956	11.5414	8.19609	5.79729	108.448	38.8277	27.498	4.08357		51.6073	9.82359	13.6566	23.8425	9.72748	16.4765	20.464	6.83319	6.91518	17.7985
										0.892553								0.802885	0.870958	0.952067						564.221	14.4435	263.926	22.0447	15.6827	30.1048	6.1445	27.2593	35.3895	118.319		13.1792	16.2651	24.3735	6.70176	3.95143	5.12133	4.55535	7.93526	11.7622	9.62355
										1.1056								0.868597	0.919141	0.995748						11.4925	94.0065	73.6633	8.80958	5.32044	11.8202	22.677	25.5476	19.5583	19.9652		4.99319	14.413	7.38669	13.7627	8.01823	14.5684	8.05797	15.1575	22.7818	15.095
										0.999295								0.873899	0.937657	1.2576						83.6135	13.9712	17.7123	31.1191	17.6345	25.4962	11.8176	5.71642	25.729	4.0855		4.63226	32.4333	7.94158	48.3282	6.55498	3.28868	6.44878	3.53194	12.113	78.7018
										0.826956								0.876373	1.05863	0.949004						65.7478	4.56715	67.0739	30.5172	23.4946	14.583	3.64503	25.8142	45.4342	16.5431		84.1042	6.19525	22.32	6.89542	20.5846	7.22111	14.2013	17.6096	6.61119	10.0975
										0.916382								0.855916	0.799662	0.996102						53.9531	127.934	40.6499	18.6674	17.6961	22.6878	20.5547	62.102	25.7384	14.4434		12.0467	5.37226	20.6052	19.9883	15.2715	8.97513	4.2147	3.47388	14.3755	13.0191
										0.976286								0.91371	0.876247	0.83758						91.5703	181.397	377.395	16.0347	37.3423	19.4357	13.9014	60.2644	21.6626	44.1257		26.6833	14.3004	14.9672	12.1281	14.8749	14.8988	13.4267	17.8733	7.51274	10.2931
																		0.858667	1.03531	0.957219						10.0429	48.9062	50.7746	14.397	30.4708	14.145	6.77065	64.6835	32.8737	32.5922		48.4927	8.89396	9.68885	25.1644	12.5072	13.368	5.51253	18.6511	6.92694	5.7766
																		0.836074	0.945523	0.932516						117.835	7.71055	104.283	14.581	15.8877	22.2956	10.1984	58.1984	28.852	212.547		13.0381	40.7826	12.7437	44.4433	31.9846	9.13691	12.1463	11.42	11.5638	6.20586
																		0.864925	0.705756	0.756004						35.5664	24.0688	27.5052	3.45886	4.72955	13.4036	12.6359	26.7232	43.794	26.9909		16.5375	14.9064	4.79334	9.65375	13.7764	15.412	20.2059	13.0293	12.546	8.02771
																		0.814056	0.512613	1.02254						12.9843	53.2731	15.2354	33.9222	43.5324	7.41061	45.787	25.6449	19.3176	86.2224		53.5893	30.6877	4.91836	17.2489	4.60002	6.98235	3.57655	24.0247	36.1628	7.54492
																		0.970103	0.852699	0.813779						101.371	10.0506	41.835	5.16176	8.62396	8.94016	7.42343	5.99743	19.9955	7.07937		7.69804	19.552	5.99967	3.92792	8.08491	14.8356	6.08656	47.3919	24.2001	16.4731
																		0.939469	0.733725	0.843744						42.134	114.885	55.1664	5.56157	17.624	6.06377	11.3964	31.4322	14.969	46.1447		37.825	20.1651	12.4043	11.8405	34.5263	6.78807	10.7328	9.37729	8.45946	14.2199
																		0.891997	1.07779	0.950717						89.9523	16.2832	62.5512	10.8604	19.1732	8.9734	8.92409	38.6477	23.0783	48.6919		8.59961	7.4421	12.3547	18.8739	22.9675	5.78312	33.663	33.9821	16.9225	7.83882
																		0.769022	0.773694	0.833257						21.8774	13.6708	76.1967	9.57609	15.2577	5.09459	12.5322	6.8061	15.9758	26.6066		25.7423	13.9864	9.08566	10.7706	6.51966	9.47036	5.55082	8.85211	25.8467	23.6281
																		0.871033	1.10204	0.944873						273.479	43.2178	49.7194	17.8273	10.0137	23.3769	17.8205	20.1448	20.5681	5.54824		81.19	16.8299	43.8852	21.6349	19.7777	46.2172	14.1245	16.8391	3.39572	4.21469
																		0.948493	0.837233	1.01817						18.9909	10.0342	22.9584	16.4005	23.655	12.5467	6.74713	13.0784	12.4767	6.23162		30.8844	8.88559	3.47558	9.90233	18.488	17.2914	34.0977	7.01197	9.14174	20.4354
																		1.11578	1.02316	0.883139						52.4107	104.033	24.2628	6.18491	15.5088	20.2695	7.45404	22.3603	20.5919	41.847		28.6255	39.0615	18.9023	10.2501	39.5702	14.3958	68.8849	16.1842	40.9747	36.7638
																		0.790728	1.00762	0.924634						10.8316	31.989	97.8276	10.6834	5.1616	11.2807	13.8374	17.1175	34.1048	12.7723		62.6216	18.9868	7.75928	7.90616	12.2571	5.53956	18.1547	27.6978	23.9615	10.1612
																		1.01682	0.975895	1.14942						113.922	46.7409	92.2393	136.132	14.1605	37.4307	7.51441	14.5591	23.3251	10.5346		16.1563	25.3672	11.0232	12.9209	9.032	17.6297	9.11817	37.6271	15.3252	23.849
																		0.851635	0.871022	0.895405						195.854	20.0787	39.7008	7.73807	4.57427	8.01789	15.4621	32.6369	20.9856	24.4014		23.0377	11.7911	10.7055	6.54609	22.0596	3.76328	30.9872	26.306	9.54682	7.06872
																		1.003	0.942442	1.15819						12.1746	14.943	12.3975	3.84909	19.555	5.47638	5.70001	32.6779	24.4605	30.2211		22.5051	6.48712	14.4967	6.56645	10.5636	13.1439	16.3021	10.2698	10.7846	8.26332
																		0.810879	0.8573	1.42516						27.1564	22.1843	79.9006	12.1913	20.7835	4.41411	36.5208	10.5173	23.9467	24.4445		13.4696	20.5188	6.20685	4.69349	13.6213	10.079	39.3403	7.67281	14.9834	10.8159
																		0.811357	0.879314	1.00749						44.7538	28.3809	111.378	9.38366	6.84	12.8469	19.6666	22.6999	28.8121	12.7387		68.7425	19.8499	11.3959	21.0265	30.9489	8.17901	16.6759	27.2373	11.2676	11.8952
																		0.936288	0.976241	1.01438						7.00812	8.36133	47.7908	4.10422	9.46627	11.3503	5.21543	21.2072	17.9083	112.464		26.1089	22.3421	7.2488	6.01995	19.1348	12.5215	13.0145	17.2247	3.89577	7.08383
																		0.887319	0.969652	1.06775						39.7721	75.8223	187.059	18.1214	16.5894	9.91445	7.3251	10.5163	10.4837	26.3673		24.2238	7.26266	7.5504	8.17204	6.47722	9.89371	8.4023	9.73363	16.5462	24.1698
																		0.8364	0.823683	0.873328						115.001	68.6606	7.46467	7.31692	8.93944	12.4395	8.6919	25.6188	15.8879	38.2805		102.505	19.3688	18.7255	8.21442	13.6502	9.06535	5.482	51.2816	10.8194	3.95723
																		0.773413	0.995939	0.967395						87.2256	214.62	20.498	28.2389	14.3766	8.49957	12.9797	33.4608	24.7371	7.42248		23.5431	10.57	6.58122	14.4761	4.64675	4.71063	8.67741	10.5646	42.0049	8.80806
																		1.04671	0.966963	0.870024						15.1426	18.4881	15.015	4.51956	19.0507	54.3897	57.1022	16.4733	16.9817	29.0933		21.3343	60.3517	9.03798	19.781	5.08983	14.2496	17.1185	4.57523	17.92	20.3042
																		0.79493	0.838852	0.910578						30.6706	13.2226	68.407	6.27206	38.6833	10.8993	16.7593	6.60671	11.3017	3.57515		11.8611	17.4162	17.2527	12.963	18.6342	12.4843	22.7556	12.1892	7.17978	7.10026
																		0.968445	0.98987	0.84511						16.6307	128.421	1130.04	22.1778	9.53106	9.92948	18.3476	30.0976	3.51304	17.2025		79.7629	18.645	12.4926	26.0754	8.11624	5.5679	3.5181	24.6883	8.95812	12.3915
																		0.771101	0.922074	0.793813						41.6097	14.5688	22.8937	5.3041	13.2572	20.4821	27.3556	14.1578	17.3886	9.58094		16.6956	7.97213	4.33452	4.93032	16.4892	9.68628	10.069	20.795	6.55483	19.7106
																		0.921174	0.928984	0.953047						26.727	64.6109	42.1254	9.12075	78.4578	9.249	6.93342	73.0963	17.1446	4.54978		32.802	21.2085	6.29547	5.85344	8.1329	20.3269	5.05883	11.2967	25.7746	16.5718
																		0.931375	0.864775	0.972467						70.1112	6.98427	14.883	3.61796	16.2951	14.2978	22.3311	50.0076	26.5308	11.7654		20.9339	7.43278	10.7431	22.2033	42.961	9.29247	16.5325	17.16	17.8527	8.74926
																		1.24631	1.21365	0.976126						32.716	7.715	55.3863	4.36199	15.8965	11.5608	17.9992	28.5496	8.87495	27.5514		26.5701	13.4818	7.94313	5.5344	8.39777	3.99624	7.59912	26.4732	10.5052	28.1048
																		0.857785	0.781326	0.865927						35.2184	40.4907	289.487	8.01769	61.4064	6.09799	12.9295	14.2696	9.44854	16.7878		21.7061	14.1726	11.1016	9.8483	17.5119	18.5141	24.5425	52.9607	5.24127	5.74709
																		0.977907	0.963535	0.933663						90.7327	36.9166	13.9746	6.96049	7.36482	13.0526	10.0754	44.2372	12.4427	18.9934		33.8894	16.8716	11.1153	8.45387	24.2979	3.87411	5.7013	7.67961	5.47417	12.4617
																		0.899947	0.886623	0.927263						185.673	10.0429	200.554	8.45073	33.5072	10.676	4.88904	11.787	9.75299	47.1511		47.1655	6.74855	25.3204	7.3297	14.7954	16.3566	18.8297	18.5869	4.91624	6.38917
																		0.928312	0.863974	1.06271						28.2462	87.1554	14.7257	14.7067	5.77191	11.9508	10.7827	22.364	22.5587	7.59933		15.4666	8.5975	10.0942	18.703	41.4706	11.7613	7.86227	14.419	28.2523	15.2873
																		0.919781	0.923399	0.85905						9.91596	185.813	22.1687	25.4143	13.0313	11.5653	16.9521	123.069	8.51478	11.7383		28.0856	18.7284	12.3351	14.3708	8.66196	6.94884	12.4381	13.8181	17.707	31.3256
																		0.856124	1.08637	1.18668						209.718	6.9589	322.159	5.39688	19.0306	6.48487	31.4547	56.3535	5.34077	6.48037		16.5793	4.46308	13.2053	5.24088	9.32867	20.7518	16.182	71.2993	6.93341	14.9122
																		0.723626	0.787046	0.965949						21.1556	44.861	15.2257	9.77236	10.2771	11.2585	7.64842	56.9158	10.2874	9.77676		22.7154	74.2508	13.7315	12.2724	8.11135	10.712	7.85067	16.7147	12.8729	17.1635
																		0.732031	1.05262	0.905953						72.8941	51.1926	7.43147	14.2285	9.90019	21.1984	3.46181	17.7454	5.45608	57.7369		55.4649	9.70143	19.5737	45.7057	26.1471	6.82166	15.3339	15.78	47.354	11.4465
																		0.795675	1.02182	0.955914						27.122	8.62621	24.5295	21.1207	9.36344	6.7088	11.8153	7.11833	12.8886	27.4497		28.3727	5.89107	6.14533	68.041	18.2634	22.5152	27.2442	34.8868	11.4786	10.6858
																		0.95887	0.950245	0.819329						10.2749	14.1974	171.856	13.6706	69.7422	9.91375	11.5456	19.6777	5.75416	11.4042		24.6116	34.4748	15.4239	8.0411	11.5911	6.7985	5.24704	23.4739	13.0417	13.0001
																		0.923308	0.973365	0.947048						194.982	7.74342	34.5458	4.70022	4.88967	9.73067	15.1955	11.0033	24.8141	40.862		23.0471	15.831	14.1654	34.8638	9.88762	12.4635	30.4979	59.4412	12.253	5.0379
																		0.873531	0.896822	0.880071						50.1322	50.2348	5.4403	17.5753	6.30253	17.0192	6.14655	81.9592	7.1725	76.5994		32.0825	15.5389	12.2713	7.66249	12.2022	17.8629	20.997	6.68442	19.9643	5.56408
																		0.903998	0.887919	1.01098						40.6741	30.5438	83.3604	10.4354	21.906	37.0966	15.5374	22.22	17.3506	131.513		18.5116	6.72852	3.96273	23.4215	34.758	13.9669	14.9297	23.2688	11.115	22.5135
																		1.01254	1.01715	0.89689						109.511	41.9483	55.6231	10.4125	6.50423	8.75419	6.07555	15.7316	10.7196	7.92352		28.2277	20.9048	25.4369	6.10918	9.83388	14.8646	11.861	14.8272	6.46199	8.20378
																		0.803407	0.99539	1.00631						21.6075	27.9198	1149.07	14.5763	47.154	62.3603	16.9705	47.9501	12.1749	51.4303		65.8829	5.72415	44.7636	7.956	4.89224	5.82823	12.5114	12.6984	11.1475	17.9975
																		0.899582	0.785517	0.957097						44.3382	79.3808	75.8665	22.7011	10.8581	9.39278	7.44243	6.66306	36.067	34.0863		47.0405	4.95641	29.6214	6.72306	7.07022	15.2187	18.6499	40.8177	163.856	14.894
																		0.941783	0.981548	0.991244						49.6975	17.9473	45.3771	8.50481	47.7766	4.85133	9.97173	15.672	27.1929	38.3245		16.2573	11.5129	13.8794	8.62295	12.9317	9.35084	6.24874	4.55177	18.4038	13.0169
																		0.825888	1.16952	0.742308						29.773	50.1913	58.6309	5.64407	31.3478	11.5303	4.96506	28.492	6.82316	26.2536		39.2893	35.0085	24.2794	16.6038	13.1021	26.7474	41.2372	6.16431	10.1261	19.4842
																		0.738394	0.849351	0.882302						141.513	6.23716	27.6243	18.8499	22.2519	6.96525	5.16225	29.8253	7.04003	16.8145		46.6609	11.7001	15.4678	19.2669	42.7925	17.9532	11.4564	4.73053	7.35195	42.661
																		0.821759	1.25684	0.897478						6.71799	29.8931	129.829	25.9553	7.27599	22.1628	15.7477	10.3262	10.2159	28.2207		18.7571	14.7714	12.2599	11.4783	10.4603	13.9183	50.9406	3.48947	14.8135	94.2177
																		0.843128	0.866571	1.03975						206.788	391.647	82.4625	22.3992	74.2546	13.1501	6.50326	5.37957	5.64683	14.9842		144.412	19.1485	10.2199	23.4138	4.6033	21.7041	4.48274	20.8587	15.5606	12.9605
																		0.770779	1.18474	0.571895						131.766	19.1395	89.389	3.62284	25.8829	7.63104	13.7906	34.0252	6.98813	23.2831		8.12098	11.0607	5.23096	17.063	10.9294	8.9587	11.4886	15.3025	25.589	11.9752
																		0.868724	1.02165	0.98878						42.1231	32.5087	24.9403	5.30083	7.6321	13.222	13.7427	26.2996	13.0776	10.6303		6.69333	14.8331	41.5883	25.2974	7.41409	8.30916	11.7499	52.2771	28.8817	31.5939
																		0.870447	0.931995	1.02551						710.36	19.8609	133.288	6.73996	3.45432	6.86388	8.50965	130.49	22.0197	34.2015		60.2074	11.4938	23.5806	14.2047	9.37511	8.90538	10.411	18.3714	19.5642	65.0912
																		0.962114	1.05785	0.895783						41.0396	15.0176	32.3315	13.5304	20.8063	10.3249	9.64598	17.621	8.2576	14.5929		34.9856	24.4936	39.3874	7.85841	15.1603	13.1044	32.5217	8.64524	9.67638	5.85087
																		0.833121	0.840476	0.842894						176.551	18.8234	409.949	20.0337	4.34551	4.88392	14.2376	53.6891	10.9431	36.4638		11.6442	37.2241	16.8594	3.7681	5.10008	4.57618	14.1948	15.0538	7.88367	7.61034
																		0.902192	0.780298	0.916997						100.805	24.5218	146.101	25.7687	10.7131	12.7862	9.80869	4.2411	32.8095	8.58861		100.328	25.6082	44.3994	31.2495	3.96465	36.4232	12.8633	14.8229	6.67722	16.9989
																		0.979714	1.04043	1.00293						51.1874	20.1422	21.787	7.52883	11.9417	9.68747	9.35375	22.1077	41.0403	51.7554		41.8971	12.6134	12.6368	17.6309	11.8272	18.375	33.9779	25.9121	28.7692	21.3856
																		0.739689	0.882522	1.00674						51.4977	95.6644	33.7885	100.562	7.59844	14.1077	14.5643	53.6234	15.0949	20.4423		29.9565	25.9977	9.8048	6.05122	15.0539	18.9309	4.83521	10.8429	12.7502	27.4371
																		0.938857	1.27634	1.12495						56.9609	374.315	19.1412	12.3079	3.2932	36.9403	19.4474	33.524	11.2534	7.26171		58.7714	17.3537	7.74346	21.1878	27.9594	18.3627	16.7597	21.7694	5.02546	15.8289
																		0.716542	0.756553	0.945422						49.2399	6.88804	67.3542	7.61258	9.79778	6.1163	6.50936	64.1507	18.8082	6.64146		26.1789	19.3632	16.7514	22.8083	18.0944	7.41991	8.14975	31.31	5.74417	7.85633
																		0.885554	0.887584	0.921808						19.6866	32.733	26.605	126.824	24.709	9.66303	18.6434	15.4625	6.36793	49.2156		9.14269	5.25796	4.68703	13.6451	8.80276	15.6907	15.1546	26.0697	8.21803	3.19336
																		0.847978	0.765526	1.05644						13.2494	91.8681	3.2977	12.2378	4.54282	3.90891	38.0551	44.9931	25.196	60.3826		15.4475	38.2787	9.07379	39.4078	4.79017	20.0041	13.8004	20.0768	4.33681	18.5288
																		0.860383	1.03505	0.983541						68.0798	13.8358	17.1282	21.0481	5.44803	3.87346	9.41108	24.5572	10.2594	33.4793		9.18235	7.50618	10.9381	10.9454	14.8047	18.3442	7.32258	11.2775	207.351	7.91927
																		1.02138	0.714273	0.994047						7.88744	13.2871	33.4528	14.3615	5.39197	8.26565	6.34989	46.613	14.9394	31.3447		15.8476	9.68963	16.1067	9.12116	22.2272	12.1845	7.86215	14.706	35.0662	8.08061
																		0.888211	0.57023	0.986224						88.6946	41.7423	18.342	12.6709	10.2255	4.581	4.87294	14.7364	27.7989	5.18294		21.2065	8.32912	5.32917	9.73615	6.89501	19.9802	37.0777	5.37976	11.6014	14.7061
																		0.637528	0.988293	0.955615						91.543	15.7715	129.488	8.50535	6.92596	13.1444	10.9301	12.0087	5.29917	40.5551		20.28	17.3843	6.32155	10.2398	3.43369	8.44638	3.97147	13.0952	30.3058	34.2842
																		0.771218	1.01228	1.04557						47.6579	341.125	41.2299	13.6541	11.1487	15.0209	17.0623	16.6784	22.99	15.9249		4.96636	5.54801	8.68805	6.37676	7.65479	9.57152	17.6584	14.2017	7.43126	4.27589
																		1.01428	0.859935	0.944538						23.2734	221.757	141.524	10.2453	42.9265	4.50788	14.0091	17.2737	29.3554	35.113		47.8129	11.3149	4.29041	20.9448	8.28116	6.30381	26.114	22.9456	7.76904	8.60543
																		1.02274	0.874674	0.982315						10.1834	23.136	42.3176	6.54641	16.1257	13.9045	9.91067	7.07934	3.4569	8.11327		29.1777	5.48769	4.56716	11.3745	6.80204	21.6492	11.8089	11.331	3.96956	11.8309
																		0.853072	1.22915	1.18324						166.93	12.8257	59.7732	23.8838	8.44456	9.42917	18.5019	19.4291	6.1295	6.86829		37.5641	18.1547	9.62918	8.09715	4.51786	8.59527	6.76102	6.57702	7.63526	14.2476
																		0.973235	1.04171	1.08579						145.034	27.2202	133.575	7.50388	11.7909	7.19948	8.46255	6.84419	6.16391	16.8476		34.6166	9.25451	6.59408	12.8169	8.90522	21.5169	5.0608	10.6842	11.7924	22.8035
																		0.940433	0.882157	1.07871						25.4887	29.7311	317.993	9.4565	9.97102	3.59253	42.9382	29.6186	9.0815	20.6733		17.7045	9.20142	4.17636	10.4243	9.74904	25.1272	42.0431	22.4126	8.02871	7.43701
																		0.90313	0.912697	0.996515						26.9079	44.7906	32.5899	15.6416	6.88701	28.8865	21.335	29.4209	10.0996	62.2417		40.1571	7.60619	4.8887	73.1895	14.1847	5.83896	50.0873	12.5777	6.433	26.7001
																		0.904981	0.971171	1.08598						306.502	55.394	137.931	5.03402	16.0801	24.6227	4.55524	33.8217	17.2648	4.02973		8.1355	12.4632	6.91274	9.59118	7.93927	16.3147	5.50057	29.9598	16.2333	6.73055
																		0.793458	0.893816	0.857098						347.241	161.978	66.026	9.32599	9.8557	12.6372	11.7338	20.1876	12.9315	48.1259		50.7732	23.1787	19.781	25.0844	7.89995	6.30584	5.74682	4.04847	47.2961	63.7702
																		0.883346	1.16987	0.993093						35.4649	86.6513	118.133	26.942	9.89771	6.58642	4.05615	16.65	8.15867	132.99		46.4103	8.64074	4.39785	16.1145	15.72	6.08804	16.0019	13.7792	26.391	23.8573
																		0.877083	0.855397	1.04555						19.4572	160.835	11.2327	6.81943	5.52278	12.204	15.282	20.3265	11.1745	29.7292		10.789	16.2546	22.857	18.1139	17.3432	6.59507	16.3176	8.9417	5.70719	19.2461
																		0.774385	0.924299	1.01522						57.9201	4.43062	26.4506	8.72671	8.29153	11.4528	29.3457	8.30143	76.5227	6.9043		18.9236	14.7885	11.4162	8.86816	15.923	3.4472	9.41348	14.3752	49.8494	5.72642
																		0.886099	0.856635	0.935548						27.3945	31.7556	79.5305	8.51995	7.65864	16.6593	38.7581	23.7362	26.3946	25.2728		19.5629	7.6071	26.6293	4.70963	9.23642	8.62692	12.5391	22.6367	9.62538	15.1769
																		0.722309	1.02118	1.04096						96.0701	21.304	46.8003	4.77869	17.2343	9.36595	35.9525	43.2775	13.5874	8.09565		6.70624	5.09426	6.1208	9.0702	26.5783	5.98678	7.94514	20.3683	10.8239	15.7018
																		0.958281	0.9775	0.946081						5.23735	6.94759	6.90599	8.78229	8.51028	15.4311	9.17181	21.0031	7.63839	11.3965		24.774	7.46669	5.17968	22.3346	12.7429	9.02506	17.8143	8.27247	17.1861	13.2325
																		0.956712	1.00381	0.918164						10.511	49.5193	6.70397	7.48682	31.919	4.05691	18.0256	26.3486	13.0204	36.4875		36.9126	8.38327	5.48251	9.21838	9.71338	5.26762	11.3588	6.269	9.51484	11.0221
																		0.748558	0.833665	0.565712						5.60949	22.2722	29.0882	9.03363	12.3369	20.9217	54.0114	8.08844	16.3011	8.91263		21.0118	9.56184	12.1928	21.8348	19.009	21.2163	9.58733	7.00683	9.86559	5.95686
																		0.94816	1.03719	0.750592						13.7024	19.366	58.6013	5.18164	25.8703	21.0275	89.8837	26.5727	9.93848	24.5073		86.9637	9.56795	9.86182	21.0145	7.98892	4.74633	7.92349	11.1899	14.0346	10.8393
																		0.917223	0.903578	0.86975						117.838	31.6208	3.24518	8.88814	23.3131	16.7497	9.25446	14.4876	10.9834	26.723		11.2193	10.8127	7.4151	5.64049	22.1926	7.50807	6.96209	7.86891	13.7214	5.42652
																		0.944583	0.942299	0.822023						19.6103	21.6429	117.681	12.1138	13.7476	68.1271	14.2299	13.9434	7.61771	16.4269		16.1106	31.189	6.36119	9.37308	6.57251	8.8859	19.8636	10.1113	23.4183	9.66648
																		0.896798	0.893885	0.992933						25.0304	12.1114	46.9671	5.83821	22.2093	6.8433	15.3485	35.5487	15.1379	68.5494		7.498	13.2562	16.3568	7.77134	6.50838	10.7248	7.82685	7.54749	23.7931	10.3274
																		0.784678	1.01528	0.900909						9.06546	113.898	126.903	36.2807	7.15479	55.806	17.3147	42.6324	7.38383	12.9431		22.6703	7.13668	27.1367	26.1054	7.13215	3.6635	15.8166	20.4912	6.07496	16.273
																		0.941301	0.894852	1.01828						34.6433	12.5293	13.9251	9.09856	26.7999	6.83483	9.16072	24.6234	21.9788	34.0902		10.512	16.9015	4.29114	6.3333	18.9511	4.23564	27.0305	19.9082	13.061	14.6712
																		0.880464	0.854864	0.926749						23.5902	44.2128	41.9622	4.67033	18.7529	19.9657	22.7355	32.193	13.0656	7.54781		27.0074	10.1355	11.0482	10.898	12.7951	17.4733	9.51932	7.16862	14.3213	3.90254
																		1.04053	1.03113	0.910637						22.8896	10.137	41.444	5.68747	5.36782	4.37939	9.74901	18.3376	15.9025	27.3119		19.5538	5.23543	11.1706	8.00113	9.89311	23.2788	13.5387	13.2923	16.6954	4.91171
																		0.847801	1.11185	0.852278						31.1459	49.4475	292.636	11.4745	13.9715	12.3244	21.9852	6.5519	6.57188	133.331		41.008	28.1638	23.8216	17.359	9.55576	24.5241	5.6043	32.9092	13.8143	14.3904
																		0.96243	0.837331	0.845966						8.59205	25.3431	77.1024	7.44773	6.99653	23.2735	20.7753	36.2254	29.4001	56.0911		20.0584	10.7353	6.88937	28.4493	4.33411	6.56258	21.8604	14.3873	11.4551	24.7707
																		0.927986	1.05879	1.0056						15.9834	65.221	21.2798	8.7731	14.0159	21.1188	77.2677	9.55672	113.692	33.9625		11.9229	16.973	14.2505	6.6988	15.3274	7.5086	9.73557	42.4445	21.6504	5.24152
																		0.870145	0.962631	0.986231						47.1221	14.4592	209.888	46.7101	5.17161	13.589	5.9027	32.5175	10.4038	35.8312		48.3601	10.2707	25.2019	15.0799	13.8973	42.2748	13.8428	18.8571	4.29909	7.09292
																		0.890744	0.937471	0.856544						23.3637	45.3041	10.4795	5.56861	7.33646	10.1469	21.8446	28.6235	17.9121	37.1226		20.9635	17.5993	9.32471	14.3821	11.6465	19.5579	17.483	20.6043	18.4816	6.96966
																		1.04056	0.997298	0.975387						106.481	19.1245	10.7949	27.8562	4.99056	4.98252	14.6858	59.6399	3.48233	63.9378		50.6684	8.86945	3.84655	5.8931	11.6561	14.9889	10.7578	22.6162	4.02845	3.36153
																		0.924127	0.849555	0.903506						5.87725	10.6596	9.43913	6.53457	8.73284	28.9744	10.1302	33.6315	10.7118	27.0651		47.2193	20.1182	12.4765	17.8053	4.03751	6.68385	13.2009	11.1044	15.7003	6.50066
																		0.899496	0.912762	0.986586						87.8666	109.18	467.885	9.80383	14.4129	5.11039	7.92233	17.4224	10.517	30.812		31.7082	6.76265	6.74748	6.98234	9.30731	12.1289	34.5377	13.6516	12.1434	7.37329
																		0.930851	0.920845	0.990082						28.4129	18.3181	3.13502	9.88986	9.48974	12.1243	26.9176	52.2011	12.7155	16.7762		10.3358	31.4975	13.9146	32.7048	10.3707	27.6297	17.9451	27.9675	40.7654	17.3236
																		1.04987	0.816699	0.82973						47.5989	12.7862	86.5617	17.5012	45.279	5.5225	9.22137	12.4322	16.0071	102.486		66.1936	9.43528	12.2902	12.1997	4.40607	6.76586	11.0517	13.6566	14.1766	6.68858
																		0.89474	0.881771	1.14966						59.4906	70.2145	33.4229	67.1693	9.10368	9.73456	65.7162	16.0539	25.5013	10.1869		22.7207	20.1727	6.96709	7.87288	12.6794	7.64517	16.2329	10.0932	22.2592	9.4297
																		0.814209	1.0732	0.86452						278.909	92.5008	9.44235	12.8032	9.56569	37.8169	10.8859	36.817	13.4827	23.4186		73.1912	6.54734	35.5047	10.1705	10.0023	9.49357	19.2128	16.4853	12.9192	5.37365
																		0.881451	0.929913	0.767088						8.2776	10.0997	38.78	7.44475	12.8364	9.69044	14.0355	53.6479	8.84689	32.9676		46.4989	27.368	7.7489	12.046	17.3077	7.94408	11.0151	7.60649	10.7727	7.48635
																		1.13	0.966082	0.903488						6.8944	32.8072	41.9507	5.67406	6.0905	61.4823	3.95243	36.547	26.3463	20.9964		32.3088	7.37475	5.38363	23.5156	13.4527	18.3296	9.06631	10.4966	26.5586	7.87659
																		0.934105	0.918208	0.933115						8.63648	204.342	9.71552	8.66704	11.1506	7.51457	12.9433	10.4089	5.17645	43.2126		23.6824	8.23099	14.8227	10.4721	30.0163	22.0137	8.99325	17.4874	20.3618	56.0562
																		0.946375	0.787172	0.93746						10.3764	97.4237	563.826	67.2274	10.8496	9.71302	6.12311	12.8298	11.8005	41.1847		82.4769	19.0268	8.79896	6.57573	32.0075	14.5975	23.8208	10.7266	8.31182	17.6728
																		0.97676	0.904782	0.877532						79.7914	18.4245	42.5967	4.92416	33.9156	8.30434	26.8803	26.6339	4.74217	26.9598		25.0718	11.4803	29.0901	17.3384	15.0534	48.3018	10.8097	5.6883	9.30878	13.8385
																		0.828495	0.981562	1.03986						194.501	10.0552	6.88989	8.22768	12.134	9.13335	9.53638	17.215	12.1186	32.7851		39.0337	57.4219	13.262	20.4509	13.4308	4.77206	4.85005	21.6309	35.5919	7.85717
																		1.23018	0.770745	0.874196						293.147	3.51849	109.736	5.2274	16.7842	39.9507	8.60007	26.0987	7.53974	10.0371		17.3182	12.5087	4.90449	21.4005	6.36186	11.022	54.8137	33.225	10.7077	38.3612
																		0.867146	0.879423	0.963358						29.2165	11.0683	8.93293	12.0048	30.5697	18.7661	7.2725	40.6129	12.4312	14.4899		54.2014	26.1747	6.33352	10.1314	16.546	22.4323	5.96033	5.5391	41.8983	9.50807
																		0.905856	0.951485	0.930832						58.8548	23.6773	7.38541	41.7796	7.99799	3.675	23.3386	40.5475	4.77206	4.14192		10.1331	8.4912	17.329	3.18598	15.1487	16.8917	32.3844	37.365	3.93082	30.9536
																		0.891716	0.905308	0.999003						95.7481	9.95246	74.8256	14.2549	19.7649	28.3623	3.83834	10.1	29.0643	10.1367		20.7786	6.12368	6.70865	8.24511	3.41178	4.80398	24.8741	8.82696	4.28458	15.4132
																		0.953532	1.0401	0.962367						3.44982	8.39099	160.351	26.1129	11.8963	11.8137	8.12647	22.1115	5.27437	76.9727		27.5409	25.5512	12.1277	16.2074	7.8544	15.3434	32.825	19.7227	14.5485	22.3982
																		0.944933	0.94542	0.98839						138.125	77.1565	36.9496	15.6607	11.0562	12.191	110.723	34.2071	18.9226	33.6413		18.824	5.46414	13.9568	6.22808	12.5033	5.19156	3.41194	7.90667	10.8928	8.31437
																		0.859051	0.887534	0.937904						151.064	96.9792	221.681	31.3552	189.236	21.2238	31.7477	14.1494	3.46427	103.007		29.684	14.6458	12.2564	8.10463	7.22819	16.385	21.0852	16.7372	14.4347	10.0146
																		1.06305	1.00412	1.07145						147.07	27.6006	3.77293	4.79269	19.7772	15.603	14.3407	13.3777	26.896	37.6008		47.7386	6.63275	8.66389	9.23036	18.5549	21.6352	37.8658	8.66013	5.7278	10.2104
																		0.928874	1.08988	1.01975						7.20541	151.937	20.0472	21.4706	9.55573	46.6371	8.79251	42.1079	56.8871	12.3911		12.7334	10.0007	7.80816	8.36265	20.4533	9.49772	6.984	10.7949	7.01432	42.5127
																		0.873887	0.99722	0.968744						37.8811	137.373	22.5246	14.1271	12.605	3.60707	9.46519	20.2507	59.9886	5.4635		23.8414	15.0911	20.783	10.9961	17.0985		11.3353	22.5532	11.0602	8.43125
																		1.01049	0.866736	1.13295						131.879	25.9614	10.3271	48.0411	4.66929	16.0446	55.3444	22.2674	5.69613	19.8045		4.62005	4.87969	8.06014	16.6704	22.8819		9.0402	9.20126	14.5761	13.7781
																		0.941648	0.973984	0.927275						9.72201	11.5736	16.8731	14.0696	12.1804	10.9347	5.52762	12.3147	9.80413	28.3877		31.5453	6.68529	8.29094	9.39819	19.2971		14.557	58.5098	7.76884	27.8402
																		0.886352	0.949862	0.878054						50.4988	5.48605	101.08	6.0881	22.0727	3.08474	8.97962	17.8604	6.40208	8.36781		36.941	12.5141	6.52778	8.07982	5.98258		6.51033	44.8508	45.2101	7.44501
																		0.89771	1.10714	0.830361						57.8933	59.4553	81.5621	4.51476	10.5914	7.77887	113.153	39.5274	10.8552	48.1042		17.5455	5.9832	18.5756	23.9611	3.25839		8.89458	5.25675	19.6901	9.90948
																		0.770231	1.03805	0.824119						27.4196	22.303	12.762	19.4105	17.5165	5.45803	9.635	36.2116	8.37716	16.0406		8.54019	15.047	15.9147	6.92241	11.3619		14.6293	14.9012	10.4576	4.1526
																		0.933588	0.795899	0.893283						31.8655	37.79	126.049	23.7723	26.047	16.3503	13.2237	110.897	21.2191	69.2441		67.502	12.7696	15.2699	16.6045	6.73838		23.1039	15.5492	4.66884	9.36791
																		0.895844	0.839842	0.997915						164.766	89.4027	398.974	17.1347	9.24901	15.8834	21.9311	15.8981	3.82999	8.06976		14.5762	18.5515	21.7054	9.41105	21.489		20.2593	17.1545	10.8802	6.40469
																		0.909661	0.93236	0.913124						14.9284	63.8141	39.6667	4.90288	8.23825	15.5382	15.3305	52.4698	37.3824	43.006		107.243	20.4376	44.9981	15.188	8.35328		33.5835	6.4437	18.5545	16.7593
																		0.773485	0.985275	0.758244						12.9076	36.886	24.4881	15.9666	26.7942	46.8795	119.467	9.04025	56.0197	5.12715		19.5061	22.2324	11.2505	23.3104	20.0897		20.4154	7.5385	4.17123	8.98169
																		0.820142	1.0868	0.897027						12.4264	51.2438	8.33638	7.80711	14.5727	13.5746	9.48677	24.433	5.97392	17.8234		31.5081	5.31532	6.87456	11.9725	18.9993		26.3578	6.5385	3.50268	48.7513
																		0.964562	0.85612	0.721731						98.2861	4.67864	72.4323	8.03468	10.3671	7.55979	64.3444	31.4671	10.5406	8.96393		10.1627	13.7608	3.96471	34.7809	31.7147		37.0218	12.1227	18.8154	4.6271
																		0.883944	0.856636	0.875806						47.3846	9.66625	34.384	15.9469	15.6471	4.63422	10.2315	11.6826	3.3071	14.9655		29.9217	22.0942	70.9563	5.54696	22.0553		9.87862	37.9995	7.92348	12.9803
																		0.506603	1.07336	0.843191						27.103	41.5499	18.6807	14.2688	53.4549	4.31973	20.3548	22.6863	21.993	5.24863		29.1126	12.4958	9.79964	17.0587	11.94		4.77239	12.7996	11.8784	13.4697
																		0.876922	0.917663	0.891136						8.04817	133.799	93.2259	19.8199	8.78503	4.55852	56.7189	30.0647	5.52761	4.63354		8.77311	18.4957	4.74287	7.25105	8.74023		56.8804	10.2804	9.24269	8.76901
																		0.830152	0.859691	0.853463						15.1595	50.0238	130.062	10.0887	7.58677	16.1946	15.0746	110.809	3.38373	6.84295		19.2964	11.0911	3.9392	21.3482	9.04024		6.41212	5.38783	19.3345	7.37544
																		0.835047	0.828969	1.01126						12.3618	21.2331	85.0264	11.5907	48.0865	7.34581	41.9148	31.5917	26.9775	61.9638		22.8298	41.4969	24.0909	10.3536	10.2439		42.8131	19.067	57.2564	11.4135
																		0.889183	0.910513	0.887976						59.5053	15.7671	111.278	13.4271	11.293	9.31807	4.61131	26.4293	8.2993	15.7574		21.9455	13.0107	18.1839	8.19031	18.5073		13.4785	15.8326	26.1027	12.2292
																		0.968692	1.05072	0.852666						98.7109	225.086	116.074	4.36197	7.25072	17.4274	17.578	73.7062	8.20033	14.5815		7.11285	30.1556	23.2006	16.106	12.2314		7.64384	18.4628	12.8698	7.80878
																		0.99465	0.855716	0.882099						26.6831	521.235	19.7078	105.8	16.9954	137.902	12.6436	5.44966	14.5053	68.6331		45.693	7.38482	13.3857	11.3047	18.8037		4.75992	5.65402	7.47895	8.6891
																		1.05436	1.06622	0.841374						10.677	164.566	81.5715	14.6464	8.86467	9.94723	19.559	14.697	55.0571	23.1872		8.25572	11.9271	4.15195	11.9271	20.6506		22.8102	16.4474	19.8762	17.0004
																		0.873654	1.03206	0.79895						42.6042	26.8477	13.9012	5.09729	25.7547	17.3861	14.3425	58.5395	10.8484	9.78742		23.2604	7.14127	11.8039	11.0765	12.7794		15.8112	18.1398	9.43972	4.7831
																		0.890853	1.02241	0.934322						25.4738	3.62701	62.1086	10.0117	36.0773	16.3178	6.48751	39.5642	9.94012	23.9822		26.4522	10.078	10.2909	23.2063	11.1825		31.3235	25.1533	5.97629	32.0843
																		0.915598	1.10599	0.853949						82.5816	16.9463	59.5115	36.3699	15.259	10.2852	18.1159	6.87031	5.42453	26.052		29.7979	18.8893	11.042	16.2903	15.4256		12.2844	19.3925	28.3106	17.1723
																		1.00555	0.894746	0.750966						24.7086	402.114	700.771	13.5719	13.9074	8.75473	67.5222	10.832	6.64403	19.0879		30.6269	11.0756	57.8193	24.0951	3.38115		22.5699	9.41013	56.5547	8.27008
																		0.758586	1.19889	0.913545						9.4701	24.8318	119.542	9.57636	17.7323	9.16619	6.90792	40.1602	12.9786	21.9934		46.2411	15.5649	9.08318	3.974	4.53251		6.15884	17.643	18.3334	8.40462
																		0.996	0.884106	0.787783						67.2002	60.5038	54.7019	14.4852	4.7383	27.6258	6.47452	16.6692	9.98781	27.5947		6.26771	7.31807	8.65027	5.72454	12.7221		7.49916	8.79419	23.0787	8.83139
																		1.01605	0.669915	0.886586						20.1905	7.17017	220.711	6.83672	23.8579	8.36331	12.8961	12.0863	9.50323	10.7315		58.142	12.2416	17.3104	19.2967	17.0461		8.56594	8.77055	12.3548	8.58564
																		1.15906	1.1189	1.19205						55.9738	50.0349	199.266	13.5198	12.0074	5.11877	47.2997	72.0046	6.63599	51.2091		16.7523	26.0919	54.8189	12.3997	4.48314		9.35865	6.8171	7.70408	9.18587
																		0.785881	0.847853	0.923778						22.4617	146.625	59.2743	43.3955	9.25705	10.4539	26.0676	17.2635	51.0619	10.1509		20.1754	10.1809	7.34931	57.2993	7.3579		35.0268	23.1946	24.1677	5.16321
																		0.36012	0.941821	0.973619						38.7432	15.5031	7.70664	6.86607	5.02085	16.506	6.21196	34.6069	14.9798	61.9542		46.2487	5.21127	12.4642	3.75651	22.1301		28.8521	25.0064	7.2547	11.261
																		0.789562	0.883045	1.02304						51.443	20.0858	109.872	10.7691	4.60197	9.50064	11.4206	6.25263	11.1993	12.98		34.6554	10.1905	6.21464	3.74977	32.7357		13.5998	34.4845	32.9456	26.3301
																		0.749904	1.0074	1.21451						17.7858	81.9722	99.9897	21.8108	28.9033	85.5902	21.9168	30.1033	71.8202	14.6388		23.7158	6.70687	6.57481	10.2346	10.7765		94.479	13.6646	4.27171	14.4538
																		0.891267	0.960036	0.885733						131.478	12.3949	371.475	12.3827	19.0627	30.2787	16.6235	33.1238	9.9111	24.9414		34.2632	20.2207	12.818	14.0617	13.2724		4.78947	17.0211	3.64004	7.38413
																		0.898298	0.892357	0.935265						92.5687	5.77058	282.456	29.491	8.10905	16.2007	15.0595	13.705	6.82935	7.8919		30.2094	26.0784	16.3822	16.9131	6.49235		5.03775	16.9614	25.0414	5.73512
																		1.06705	1.15071	1.15187						30.8775	29.7707	35.6885	51.3803	3.8123	17.1819	6.58321	27.2483	10.7362	23.9772		9.36244	16.0499	5.95748	8.8912	5.57855		24.8739	9.45368	8.00067	18.2728
																		0.972459	0.82157	0.907379						23.1968	10.6693	342.471	12.9852	4.50471	9.30667	7.33079	43.3464	7.33102	15.3955		5.6536	10.2207	24.7056	9.23287	5.498		13.3014	11.2418	5.78065	24.7078
																		0.974171	0.869779	0.984344						42.0023	41.4023	31.0742	34.0393	147.824	4.9148	8.77218	7.36962	17.57	14.0803		9.88052	15.4146	14.5285	4.69353	7.32711		25.8604	15.9591	4.41445	23.0821
																		0.846989	0.950686	0.836738						103.335	5.0173	11.17	38.9443	4.03079	4.63224	8.12972	8.64819	21.573	8.68419		17.6067	17.6648	43.4591	24.6767	4.85558		9.14343	25.0065	24.2893	32.099
																		0.767828	0.797496	0.881006						66.3158	20.359	122.277	15.289	5.92617	17.6365	33.1055	20.4572	8.80629	47.3656		4.61006	23.5282	18.6816	13.4279	4.16215		17.4499	12.6686	16.4756	12.9379
																		0.913452	1.04446	0.880704						16.4353	55.9004	36.815	11.1252	8.97898	16.7479	6.71628	30.7107	27.8615	6.15236		34.2697	21.7393	7.88323	32.4182	14.8136		12.5941	19.6505	8.90814	42.5956
																		1.04313	0.822353	0.679813						10.3699	7.57765	89.2154	6.59698	28.3641	5.98062	8.73003	39.9619	50.8045	7.70444		32.8444	23.9304	3.06314	8.93841	5.10429		14.6213	8.91113	14.2654	8.62878
																		0.937945	0.968114	0.837929						252.761	32.4494	31.8164	24.0918	14.9416	26.8056	34.1885	24.8729	12.669	13.6199		6.16782	10.7848	4.42025	52.0034	6.80063		21.4463	18.0624	11.0317	15.2547
																		1.02507	1.01594	0.871441						25.336	52.3261	31.8556	16.7987	12.8247	42.1738	15.424	89.9871	13.4456	22.7152		20.0738	23.6133	31.3036	8.5538	25.744		40.8674	11.9757	12.3984	7.61711
																		0.933016	0.93943	1.0725						98.5114	27.209	248.393	4.77624	25.542	4.87937	46.2096	85.4088	8.88944	62.6921		21.279	19.7452	9.43169	5.29274	18.906		25.073	27.4256	8.04794	7.33568
																		1.025	0.934866	0.981551						22.6618	33.9907	28.1359	34.1989	9.00639	13.566	8.17746	12.6998	8.99189	58.3545		11.0626	13.7392	22.2485	21.0313	8.93462		8.10488	11.8437	3.59224	5.31927
																		1.03489	0.843809	0.968917						51.0115	13.0393	463.023	6.51	11.4495	12.098	21.1014	26.7156	11.6078	27.3981		106.638	19.7115	9.78774	7.70889	5.63244		6.095	6.44983	19.7655	19.3139
																		0.87194	0.916023	0.906974						54.959	8.92197	37.7775	100.905	3.91734	10.1112	59.1907	16.1431	13.3735	22.2454		12.6705	25.2441	13.5762	13.9027	8.13116		38.4368	5.61274	20.9779	12.1061
																		0.973404	0.777997	0.839645						14.9059	38.0499	9.78294	52.1459	44.9339	48.073	16.4033	11.1298	10.4496	21.4723		13.9294	12.7391	9.0222	11.3279	7.26785		19.5952	7.99801	30.9731	6.00711
																		0.880109	0.952486	0.865626						57.4698	12.4204	15.4113	34.9971	7.58267	37.2082	7.51469	37.0909	7.17829	122.257		22.8403	7.62934	4.05872	10.573	11.8618		6.39511	8.70351	12.1452	9.3652
																		0.872047	0.935137	0.887004						128.556	49.1581	29.8295	7.40486	14.3442	11.7846	7.84228	7.18698	14.1976	10.8938		31.6622	14.5968	6.26811	4.22985	18.0636		6.88914	3.63804	4.24593	14.4709
																		0.965395	0.87343	0.909948						11.1806	7.41671	38.8601	16.425	5.10015	8.83119	19.2811	75.063	29.1663	23.3688		50.8425	9.99199	9.43072	9.77327	11.4809		6.25156	15.7582	7.38675	6.66422
																		0.910896	0.800301	0.942661						126.857	12.666	23.1334	4.52056	11.9942	22.9142	4.93896	98.339	4.33035	34.4051		11.7847	15.0437	5.01763	12.2222	87.4018		14.5524	8.37431	81.4502	43.7947
																		0.981493	0.694593	1.18921						34.045	28.2094	15.9284	9.62455	6.06826	12.604	10.9374	63.481	6.21361	75.1322		17.2295	50.1187	7.36516	8.18233	7.57905		8.34304	5.18841	23.3825	14.4911
																		0.920385	0.884682	0.870757						56.5432	46.3503	73.5958	4.65698	7.07936	14.2372	45.325	45.3032	6.67898	50.0556		17.7885	11.833	22.4995	5.73866	8.17495		13.4489	4.48795	32.4015	44.9775
																		0.940892	0.899509	0.467255						13.961	9.41272	98.0015	6.43074	8.26436	11.1274	23.0617	26.5134	5.3849	5.98322		50.7487	40.3182	19.3734	18.5161	6.63798		4.74442	9.5489	15.9862	31.8894
																		0.869009	0.921482	0.9189						35.9169	42.2249	5.88434	6.37636	18.622	5.60897	8.07755	21.8152	7.21209	32.1491		48.6185	20.3551	15.5737	10.7064	6.57446		25.682	5.19126	21.3922	10.8709
																		0.995252	0.88145	0.970494						5.01438	35.8116	6.37664	6.08018	56.3538	23.8427	5.93559	34.9396	13.84	26.9856		11.5782	12.9236	17.8472	10.6694	17.6629		9.71651	8.02404	15.2817	8.97588
																		0.926145	0.924662	0.979383						26.5983	17.5359	18.2615	3.65614	27.84	57.8661	23.5154	35.9631	26.3953	27.651		31.4851	9.08989	17.0146	7.33192	7.50558		14.3592	6.39866	18.3582	4.03888
																		0.896495	0.852845	0.882644						16.2036	130.922	19.6256	11.0914	27.8598	6.64641	6.0238	18.9164	4.85077	10.0645		56.2002	5.55277	5.22358	8.43679	4.52369		12.8238	12.1395	9.32461	4.60041
																		0.788145	0.807911	0.964494						34.9278	61.4326	149.195	14.9423	11.6402	8.05003	6.34776	12.7949	10.8411	32.3031		35.2023	10.9982	15.9973	4.21833	16.5481		7.50061	20.0332	16.6288	16.2991
																		0.814195	0.89094	0.91984						24.4586	16.9759	14.603	4.05936	16.4288	52.602	25.2815	13.6479	26.7409	49.571		95.2973	8.81822	15.2072	10.138	6.144		19.1482	25.9617	10.3449	42.9991
																		0.896232	0.99565	1.03252						5.82147	118.231	139.065	47.5723	11.9252	6.1102	9.01512	18.2933	9.62468	62.0101		24.5489	21.832	15.0338	3.8353	14.9402		9.75118	11.2176	15.7324	6.15268
																		0.841622	0.906529	0.914721						5.70161	37.3159	65.531	12.7669	38.2938	23.531	5.69653	23.8136	46.4087	9.02892		45.1559	9.0419	14.6136	6.23064	5.62335		14.5887	7.08917	13.5886	18.2526
																		0.993549	0.983727	0.970109						19.3598	23.7059	66.308	11.6616	17.5865	87.9795	10.9402	30.4659	9.72881	36.9822		14.2282	12.3844	10.2069	10.4409	8.03888		18.4562	15.5451	7.32519	4.06714
																		0.937394	0.880201	0.982321						9.88697	25.2972	14.9161	9.27283	16.4144	5.41976	8.94493	9.40489	130.339	18.6144		75.0439	8.77955	8.77776	15.2552	8.37786		11.9778	20.7876	6.10696	18.9744
																		0.92466	0.821921	0.961659						9.42718	15.6881	29.0579	48.2709	7.06578	23.2534	43.212	43.4575	13.6915	20.9335		23.8251	10.6322	11.882	10.7959	8.76846		7.7463	12.0245	8.99177	13.5961
																		1.04059	0.936751	0.864628						17.3472	97.3756	34.8188	24.9264	6.24614	11.2759	3.29386	10.7562	7.09833	21.3295		23.1947	8.23253	26.9402	11.9346	19.6625		12.8781	10.9242	8.5254	11.6495
																		0.974508	1.06305	0.823724						11.0628	15.3534	46.9719	16.5046	19.6911	5.30506	14.0302	26.8554	10.6915	52.682		21.1648	27.0473	24.4662	5.18514	14.0441		9.33687	23.1326	23.3085	18.0589
																		1.04542	0.794291	1.01724						124.099	23.2785	84.1304	14.4568	19.328	21.3959	9.15336	32.6663	9.94397	7.54746		68.4016	16.9284	6.2094	8.77412	10.2351		13.705	23.8028	19.0971	6.3271
																		0.969322	0.852135	0.916317						14.3283	47.6913	682.302	10.6767	7.29901	7.56304	26.2821	3.60351	7.58097	28.3306		7.05905	11.7898	9.03152	6.01187	10.7172		7.8252	11.6572	4.54847	19.115
																		1.01414	0.803121	0.790985						30.773	75.9474	67.8251	20.4592	7.15226	22.0785	6.48693	13.0312	13.2681	16.6953		34.2634	20.4639	15.963	6.26353	25.643		5.17774	7.76448	9.48716	37.0661
																		0.908322	0.901845	0.949936						44.8759	40.0993	112.463	14.7357	5.75896	49.4471	43.3376	8.87824	9.8963	35.1613		15.6765	30.5596	25.2991	17.6506	7.33192		21.7357	27.6196	32.4888	10.0536
																		0.735744	0.701095	0.87542						7.23848	16.5627	9.08019	14.449	28.9754	6.70624	15.805	13.3711	5.89688	50.401		47.9858	14.6716	5.22156	9.92737	23.6543		8.38646	9.81431	15.3214	6.5068
																		0.966335	0.909238	0.891144						44.7248	18.1013	35.982	30.4032	4.94355	4.17922	5.96903	17.2485	58.9355	3.40179		27.2536	4.77339	5.52607	10.0036	67.7598		5.7653	15.0547	24.1914	15.1543
																		0.940523	1.11166	0.881421						22.2342	298.284	15.038	20.0389	10.2772	14.3932	14.4691	51.161	7.29745	38.1901		39.2082	8.43512	3.23875	17.0787	20.17		14.0071	8.48119	19.3603	27.6637
																		0.81509	1.04408	0.958375						34.5718	54.2574	24.3646	13.1812	10.9701	23.4408	18.8061	38.7926	8.9558	26.5046		86.7857	10.9306	4.66867	18.2084	16.2285		11.0186	15.6219	8.27585	67.4748
																		0.943345	0.960882	0.839128						30.8473	5.26215	6.96559	10.3695	11.0817	16.3314	10.4279	21.3442	12.026	6.09183		87.1411	22.2886	8.95291	9.47014	7.77463		11.1632	26.6736	16.0049	6.44588
																		0.810009	0.936339	0.965912						19.5951	10.5449	103.538	10.7891	14.3693	17.6436	17.7716	95.5864	17.7193	13.6484		31.8649	10.3881	7.54432	8.47733	21.7549		19.832	15.2233	9.34479	19.7484
																		0.886601	0.886515	0.943794						27.0824	56.9249	26.4391	29.1586	10.5001	22.6797	18.4059	33.6882	6.88148	50.3957		15.6724	15.1242	4.44311	12.8737	10.1132		270.089	21.7019	7.22322	3.99912
																		1.00925	0.839589	0.895031						31.8002	16.136	39.8815	13.1856	18.6987	96.2142	28.5871	12.2713	44.164	17.6442		49.6559	23.217	9.62133	7.54399	16.2977		16.9256	33.129	12.3024	16.19
																		1.00328	0.767663	0.837771						113.683	62.0439	16.4485	11.0947	3.72396	10.7775	23.7244	26.2819	6.38981	86.313		10.8022	34.3317	4.64963	12.8141	8.73222		21.0565	8.51224	14.4986	4.90071
																		0.981747	0.829505	0.875972						40.4035	49.7032	162.137	9.49835	11.607	7.92669	70.0971	44.5168	4.54653	29.3857		38.8027	21.2205	19.816	6.70944	6.78496		8.35813	10.2894	9.87962	7.30439
																		0.794432	1.06939	0.924366						114.707	11.2322	57.4737	8.99154	9.13665	7.00941	18.7314	11.2505	9.60647	11.6465		28.2892	8.3092	12.4711	18.447	6.3257		8.45092	11.4858	23.9376	13.3074
																		0.9721	0.946038	0.79321						34.4081	32.3781	59.0633	10.801	12.301	66.7111	8.79928	5.74125	6.03894	53.3193		26.2102	5.16643	14.8019	19.6338	4.6622		9.6599	16.2493	12.7775	76.47
																		0.913539	1.12479	0.920852						58.4712	50.8114	118.749	23.623	14.948	21.549	11.8611	8.25878	4.55395	21.7946		23.2662	15.6439	4.47418	4.55925	6.2658		10.4467	3.65822	16.8516	8.67233
																		1.00363	0.975402	0.826562						299.821	6.3966	72.4523	9.00958	4.84488	38.3685	84.8772	7.53235	16.069	7.46723		14.866	31.245	10.3513	15.7746	17.3849		9.4865	5.20566	41.6797	9.96539
																		0.915659	1.03841	0.426186						8.11004	11.4432	220.447	20.7628	10.1492	16.7965	74.9638	35.1022	13.0452	5.27501		76.6708	25.2217	19.6869	15.6979	5.56054		20.6055	5.48162	11.5113	29.545
																		0.905706	0.902783	0.934382						32.7449	80.4657	11.7393	17.8569	4.4792	20.7173	8.34622	26.6777	9.36885	194.109		13.102	17.3877	7.66991	10.4508	14.4071		17.2775	11.0252	12.6659	45.1554
																		0.955809	1.02299	0.915192						15.4103	251.049	157.239	6.03552	29.3911	46.0186	13.1038	28.2017	12.4368	18.9249		19.0297	8.88081	10.6516	5.38104	16.8973		24.7488	31.2003	13.2518	39.1325
																		0.833494	0.8808	1.08486						28.4603	52.3994	21.5193	7.18183	5.45255	20.6944	12.8386	22.9136	7.57841	32.5888		14.5975	8.86401	17.9412	15.9781	5.13199		33.5166	11.9287	46.4904	12.558
																		0.802182	1.06898	0.888644						16.2182	7.87518	53.4325	15.3983	101.389	19.0602	4.53157	19.7692	38.2666	60.2551		19.1998	25.47	18.2848	16.6088	18.2442		31.0304	8.55992	7.15084	7.08575
																		0.740581	1.0331	0.924993						5.72932	55.3741	211.906	5.73833	9.18134	12.5477	5.53407	11.1555	11.2602	4.39768		14.4947	5.45003	7.65608	9.49355	20.4721		12.1269	21.4278	21.3878	79.4716
																		0.889643	0.935242	1.00179						25.4747	20.7905	24.6525	6.93313	21.8576	13.5197	72.0797	22.7473	14.9653	44.2479		44.6519	5.71481	6.34252	22.6206	26.3903		26.4166	5.29469	27.7735	13.6177
																		0.956117	0.992027	0.770206						17.9464	31.6772	34.006	9.49001	56.0652	4.75568	14.6214	12.4994	10.7342	20.5536		19.2836	17.5295	4.40707	8.16094	12.0138		5.07494	40.7811	11.292	35.2937
																		1.12807	0.872645	0.969517						76.3381	203.943	44.9836	19.2144	4.55236	8.41675	5.98036	54.32	5.08954	95.4322		23.0069	12.9686	6.78202	10.3987	6.59004		9.08374	7.49143	7.37255	8.29334
																		0.924825	1.22973	0.97965						97.8715	8.9713	123.596	46.9293	16.458	55.7518	7.94145	45.9873	15.6207	9.68491		39.0438	15.366	9.03246	17.6509	7.39028		11.7231	23.3041	41.4213	31.2308
																		0.982063	0.752308	0.908996						15.4678	191.498	149.609	36.0136	19.1831	7.35224	6.79449	37.6517	8.36737	132.306		20.1732	3.70981	7.67767	10.3126	42.2457		29.9344	19.8139	12.9678	20.1179
																		0.906641	0.916882	0.894023						16.0306	79.4767	7.75823	14.8459	4.25816	4.93832	10.7638	18.3018	6.11507	7.64413		79.3829	25.4131	7.17473	13.0418	13.9555		9.79779	13.3152	10.7412	7.18887
																		0.951785	0.924102	0.91695						20.6997	25.522	96.1962	7.09804	6.95344	12.5589	6.85511	10.8896	11.8356	95.9289		39.4115	4.42154	6.55907	7.87841	5.14133		27.6757	12.3981	13.4931	29.0517
																		0.804606	0.895963	0.911516						42.569	34.823	149.752	11.3214	69.8314	6.96047	6.77938	17.8659	10.1432	5.2129		12.0766	5.18772	3.52552	23.1694	6.81843		14.3491	20.0484	18.4026	13.7768
																		0.897823	0.902668	1.01855						22.0796	6.16562	142.733	12.552	12.5212	9.35419	32.1499	11.9645	9.57993	90.677		44.8073	19.0561	8.28374	33.6101	6.98272		31.6018	10.5204	3.78012	12.0637
																		1.10904	0.847596	1.04604						9.85376	23.2546	18.4068	13.7081	25.687	23.5654	6.56258	67.8411	15.5599	36.2642		9.4816	9.33943	20.1677	11.0037	6.66207		7.80205	6.36441	6.67033	11.345
																		0.993326	0.997198	1.03193						35.0847	107.689	125.931	31.7068	11.6606	24.8886	13.5361	36.6449	19.5515	20.5216		15.8796	16.7676	7.55293	27.0669	14.9703		20.3503	14.0872	5.75802	48.1653
																		0.845169	0.930989	0.938858						279.055	57.7582	65.503	10.864	12.9362	13.3186	22.9492	111.823	11.4088	12.3378		44.5337	4.7443	6.17958	27.5667	10.5755		22.4062	8.55831	6.13598	14.5979
																		0.846149	0.799404	1.01072						25.6923	22.8354	81.9233	9.42977	14.8652	19.7188	33.3418	26.612	15.9196	31.102		79.3584	15.6677	22.6684	13.7754	16.1081		7.3007	40.4699	25.4829	12.9356
																		0.860467	0.753788	0.836128						14.1325	170.762	5.90008	6.90436	15.681	7.84582	16.652	16.5674	5.44416	16.1109		32.1364	12.3682	16.1218	10.5455	19.9		37.3882	13.8417	10.3445	41.2577
																		0.777457	0.963976	1.03672						318.735	26.848	272.704	14.1961	34.4309	30.3246	8.91688	36.2027	4.09482	50.3437		28.5102	12.045	21.9946	10.2123	5.5589		51.9944	38.1793	10.6973	13.3404
																		0.998573	0.814725	0.971891						17.6705	360.36	121.077	27.7292	12.8439	6.79965	78.1557	40.3391	5.25892	11.8017		4.14025	3.58	17.5553	8.31033	9.71335		13.8927	9.26605	46.9775	12.3615
																		1.0554	0.873743	1.11388						10.4957	8.91062	4.51273	7.64954	62.4082	10.6842	7.26457	16.5162	27.0059	64.1615		26.8216	4.72893	8.24245	23.9867	7.20593		28.0326	9.40855	19.9891	21.6799
																		0.980928	0.959404	0.927855						88.4273	23.1179	18.8225	20.2686	33.6173	6.96567	6.65798	18.6782	3.63279	51.669		5.11715	29.9135	32.5279	7.09704	16.7953		70.595	20.5229	7.72615	8.71846
																		1.05556	0.933662	1.13799						12.0051	79.6078	87.317	45.4316	9.38562	12.0886	6.02187	82.7459	4.37325	69.4704		11.064	9.00164	10.2381	9.17399	13.5304		17.7495	4.93833	16.7353	34.2452
																		1.04069	0.948008	0.859426						18.7752	78.9429	772.904	15.2914	16.1728	32.6535	4.62869	21.5819	3.82971	28.1768		17.8252	24.0407	14.7302	17.205	11.6268		7.3825	12.7271	8.64187	10.243
																		0.951655	0.839467	0.943244						7.21496	90.0208	110.683	20.8805	12.5773	296.229	15.0766	32.8135	8.93162	80.9093		12.4913	26.5487	14.7966	13.7449	5.96427		8.0924	6.66949	27.0332	13.0764
																		0.898218	1.11588	0.956139						6.16434	48.5765	166.488	15.6543	9.54767	9.39179	8.92986	23.7642	9.81355	33.4524		32.8256	41.2593	26.4982	14.1557	4.11867		14.8498	13.8955	17.7199	13.4215
																		0.900394	1.01514	0.993416						47.3871	157.731	248.143	16.0554	6.63376	13.9489	7.06134	3.97758	10.5578	33.505		22.9443	39.7623	6.58389	14.9123	6.15301		10.733	7.66226	12.6002	8.48607
																		0.852577	0.913094	1.02291						57.8801	18.0379	9.24032	13.7589	14.5862	9.09762	15.0949	13.4656	3.47364	12.6482		61.5266	91.0792	7.88577	15.6392	29.9776		6.77531	11.1629	21.2692	8.53867
																		0.933153	0.904968	0.831173						157.479	56.4326	30.9262	5.62594	5.05337	18.4793	19.126	36.6561	5.30691	21.5633		7.31616	21.0717	12.5457	33.5627	16.7256		5.96452	7.69847	19.7856	25.5992
																		0.88054	0.87661	1.27133						10.6918	21.4872	46.151	12.3949	3.79291	20.4106	5.99422	11.8521	8.44834	4.76852		46.5936	8.40225	6.25193	9.80385	4.6403		17.3881	7.65466	42.0846	31.6163
																		1.01321	0.972632	0.829658						159.218	11.1661	244.041	5.8682	7.017	21.2567	18.3472	32.6628	9.03762	54.888		16.4475	22.2575	8.59269	16.0026	5.81114		28.9078	15.3588	6.17208	6.34443
																		1.15211	0.76661	1.01119						27.0681	5.227	9.17781	7.17824	7.21657	21.9328	6.36008	60.9516	10.1521	8.98931		9.02551	18.1897	7.68085	8.29947	15.1005		7.40304	24.1989	51.7304	7.63098
																		0.931688	0.882575	0.878024						131.936	34.9271	21.7764	6.34449	25.7272	3.85551	45.2375	23.0294	83.6844	10.415		11.851	26.0091	4.95092	17.9212	12.3549		66.7801	8.83023	9.57354	15.1564
																		0.916769	0.853579	0.919894						38.1975	304.199	3.46685	13.8129	11.3794	28.9779	9.87762	10.8202	8.22347	14.6066		23.8081	12.9537	3.5874	8.43291	29.2179		3.58226	18.3419	11.0525	54.4914
																		0.860268	0.980015	0.754781						17.1501	24.1584	21.9245	17.5995	11.5946	6.9817	24.1257	26.4583	6.28487	13.23		12.2968	16.1485	27.3723	13.2988	8.36055		17.6305	35.6259	8.84864	5.76931
																		0.867665	0.986243	0.798521						87.2459	128.802	46.0378	15.3116	6.16783	4.51077	19.0293	14.6107	14.4951	22.0633		40.9324	30.3455	10.4598	4.40446	8.89557		9.34413	11.3932	10.0862	4.88488
																		0.854627	0.861947	0.964278						120.37	26.8129	12.1303	4.59421	9.8777	10.5442	60.6127	45.2921	15.2092	14.7983		29.4465	17.8962	12.9011	4.65739	11.9728		9.24586	7.50206	16.2645	13.1924
																		0.870348	0.756683	0.919923						108.013	53.5836	232.378	4.54847	45.6546	12.7936	9.16393	7.36835	6.33215	116.92		27.4548	12.2161	13.9952	3.61023	12.1219		6.43428	17.7722	17.4155	24.9165
																		0.934406	1.11037	1.02241						105.401	20.822	117.563	29.4243	20.175	14.2263	39.0454	9.18196	15.1201	26.4323		69.1298	10.6541	9.60892	47.7002	7.66719		5.47193	40.2153	9.76356	5.02788
																		0.852028	0.790232	1.13686						256.585	23.1262	107.165	5.74228	15.5231	19.7008	6.15958	24.5358	4.84199	24.3176		40.7607	7.0143	66.4818	17.7245	7.118		8.65582	5.59178	42.0644	6.17149
																		0.850803	0.843489	0.917963						39.1173	8.13418	249.558	9.28035	13.9257	13.9608	19.386	16.8642	81.4609	56.8614		37.6019	14.4127	8.92294	10.1154	25.8551		8.46125	4.00621	16.9737	8.10708
																		1.00542	0.847739	0.971567						71.242	89.9849	4.4269	15.9052	8.31752	10.8277	17.1207	28.4199	6.9817	25.8965		29.5485	13.0604	11.4505	23.9957	42.6778		6.90791	26.958	32.2268	8.81972
																		0.935058	0.96678	1.01451						18.8997	22.9008	57.1658	18.1288	8.0045	9.43686	12.2281	14.4083	16.5059	14.1193		30.4489	6.67691	8.22118	7.84752	14.6152		19.7777	9.33954	83.2319	4.62338
																		0.928203	1.00225	0.82405						47.1407	45.1245	77.176	28.1671	44.1017	12.6002	5.6762	27.7484	6.08509	10.3587		27.9589	12.0376	24.556	5.2251	7.15213		8.62532	11.2196	18.598	8.74114
																		0.845015	0.904124	0.889635						60.1335	33.1804	13.4327	26.1643	29.6248	22.0277	11.2818	12.2851	58.6511	36.0652		11.035	15.5702	7.94407	16.1785	5.82953		7.36255	43.2214	6.28458	5.93849
																		0.850072	0.872385	0.981794						24.5514	10.3712	163.189	9.18487	10.0978	5.38359	19.7841	14.8143	5.12074	38.8798		25.809	4.85133	13.1567	11.1976	4.46438		7.87701	11.4182	17.1045	3.20105
																		0.866082	0.908352	0.819729						44.4647	35.5176	220.952	7.71832	3.68305	7.88291	19.3473	5.363	13.2679	5.31691		218.526	29.5564	8.70496	22.7005	6.36517		22.8541	15.1216	23.3344	6.53193
																		0.863951	0.825007	0.963677						15.9305	250.422	108.176	5.04348	18.6031	20.4328	7.82718	51.9803	7.76982	15.6902		16.3746	8.09074	3.78239	13.9231	10.1196		21.4489	5.60225	4.75795	5.72482
																		0.873355	0.770533	0.587288						24.8678	99.0182	15.8163	4.09487	5.44939	26.1773	58.4922	5.59948	6.3319	18.6321		32.0027	4.37296	8.68489	34.5653	3.44851		14.4085	141.076	15.4242	25.8072
																		1.2465	0.710363	1.03668						79.9039	4.78433	278.084	24.1153	8.75511	28.2041	21.7354	9.28081	12.9669	9.11818		27.1475	6.8337	20.8932	4.10931	11.6127		42.1634	16.3717	9.78164	96.9856
																		0.960863	0.97271	0.768718						17.3812	236.791	88.4645	32.7359	14.8701	20.8104	43.4841	35.5366	8.22312	28.0509		8.78055	14.5187	6.65051	8.24265	6.07599		6.12025	22.0178	18.5396	9.98656
																		0.712933	0.892702	1.04941						10.4571	34.2413	115.779	18.0248	153.513	7.72315	8.38115	7.71537	29.4237	33.959		43.6476	13.5413	6.86008	16.606	16.7931		9.87912	40.3259	7.79447	16.5839
																		0.873819	0.974889	0.750247						21.3839	80.8741	37.1774	4.54342	17.8785	22.1037	45.4191	38.9141	5.55791	5.50764		24.3346	7.29651	9.34438	9.77912	24.4526		5.29724	26.4881	9.44093	15.7612
																		0.958367	0.916624	0.785197						44.0831	11.4351	70.4848	19.6592	18.0293	11.4973	5.94623	23.4196	6.33698	32.4833		19.7495	6.06633	13.3696	10.2324	8.54947		20.9738	51.3992	9.51287	8.60496
																		0.981041	0.87948	0.907655						15.2848	105.058	8.72124	54.706	38.3434	11.5531	10.8858	32.8799	7.14636	7.31939		76.7536	6.4491	18.9049	17.9419	16.0594		12.844	31.6149	17.5198	7.10868
																		0.881845	0.905317	0.844512						29.9955	185.803	77.4857	9.6833	12.3966	35.4924	9.40625	48.4819	49.1078	102.025		41.0684	7.72507	7.7943	14.7432	9.63313		3.34957	31.9185	24.0618	33.5805
																		0.830674		1.06094						70.4222	17.5517	14.7727	47.6745	27.0424	7.80341	13.9457	14.515	22.2755	27.5195		11.1411	8.36266	10.5843	4.21906	8.11779		10.3152	16.2375	7.18393	19.9078
																		0.86675		0.568519						81.7473	80.9051	283.587	10.5707	10.1853	50.5999	13.329	22.538	14.2473	120.648		27.6285	9.96018	5.37943	10.2842	12.643		5.20997	15.4725	66.451	18.7998
																		0.594925		1.0286						10.9558	61.1401	19.6272	11.284	14.8578	10.0902	13.3556	27.6632	17.5082	15.2439		36.2963	8.25312	41.6771	10.4223	7.12972		17.0815	26.4585	15.1204	38.8889
																		0.86972		0.960567						93.7648	61.5237	101.941	2.9942	10.2007	16.2212	31.696	57.1404	10.4115	10.0809		42.4425	15.8106	6.21497	19.1487	15.4322		9.22583	8.46542	22.4889	19.9306
																		1.05552		0.964782						117.759	65.9445	489.024	14.3069	29.5216	11.5953	18.0995	28.3133	13.406	9.78383		6.13373	18.0093	14.6548	13.2372	11.2982		15.5748	61.8605	17.1664	7.94442
																		0.857314		0.912673						37.2892	113.148	12.5976	11.5782	30.8624	11.0038	12.6474	5.18738	27.8214	25.8692		18.1977	13.0837	19.8518	24.2525	3.43174		11.9187	47.1797	4.29725	5.70905
																		0.88591		0.782256						18.8392	36.308	45.3154	18.196	14.1632	38.7663	14.9509	15.3237	22.9322	14.7157		77.2655	6.16075	11.8162	8.94971	16.9907		29.588	22.0398	7.03164	55.5333
																		1.05329		0.972659						99.928	43.1964	152.913	8.08586	15.6566	9.81553	6.67111	10.4657	4.63031	5.4155		31.7406	16.6896	6.24774	8.18318	12.8567		17.2704	16.2192	33.8294	29.1158
																		0.713219		1.13418						49.4698	7.3825	77.6374	13.237	7.58039	31.8481	7.60015	14.9361	13.0657	27.2922		24.0816	14.6996	9.88694	10.3957	3.72763		22.2747	9.58123	5.92088	17.6298
																		0.896992		0.941877						21.9687	95.5755	34.3306	26.4795	34.9002	7.94507	9.78643	73.5928	7.49594	6.93121		21.4366	37.8017	11.1706	7.27405	19.3339		101.62	8.29981	9.90198	9.76033
																		0.820542		0.950597						34.2612	5.85153	96.7913	19.3194	64.1063	3.49169	91.2457	9.06602	6.3996	16.0014		41.3541	10.827	8.03826	10.3579	17.3164		18.2645	13.1667	22.8962	25.929
																		0.901206		0.811815						116.901	14.4243	513.212	9.95817	11.0913	3.12311	3.71788	13.1231	19.817	75.3582		19.5483	12.1778	15.0002	16.618	16.4359		22.7824	10.9001	6.96083	30.9172
																		0.816347		0.952573						73.3206	25.539	90.1983	16.0642	8.86493	9.1709	8.31017	25.8485	5.33692	11.2396		30.9925	24.4282	5.33057	38.2071	11.2147		8.38488	10.5823	68.7861	13.2102
																		0.927863		0.949908						173.398	15.0267	86.845	4.12938	9.48583	7.87869	20.6269	6.69852	19.9276	15.6156		33.1492	3.91929	6.11468	18.2122	13.4998		6.56394	14.1384	5.47903	11.557
																		0.915457		0.890723						68.1658	10.4176	70.8625	34.7044	7.17808	8.63522	17.1671	17.6469	20.4966	18.4753		17.2163	13.6578	13.9112	8.13361	10.2258		116.816	34.3326	9.45006	21.0261
																		0.801358		0.943658						23.8579	35.6245	91.3539	13.4957	42.4796	22.498	65.9063	37.9059	13.3625	6.3077		44.5973	18.0405	3.70148	10.3602	14.0056		53.1853	17.5093	23.0993	9.23255
																		0.837663		0.889226						13.5159	14.2872	118.914	18.1799	7.7882	27.4884	13.8139	28.534	18.5496	21.4496		28.4536	12.2032	39.251	12.2715	8.13648		5.07659	13.0246	6.76752	38.1581
																		0.971629		0.882112						88.6196	29.2851	38.0129	7.06308	5.21666	14.3207	10.111	31.386	8.51512	14.4388		29.5894	13.6666	7.01753	6.62889	8.80241		7.65426	18.6266	5.87387	7.96356
																		0.863908		0.800017						76.6775	539.326	165.297	27.9321	11.8976	4.87777	63.3725	78.402	6.54582	41.9322		48.0529	25.1079	4.90096	15.5391	9.41915		5.93879	17.5098	16.7092	12.1176
																		0.930037		0.836357						7.07321	77.824	5.25665	23.5909	12.9292	18.4958	116.405	11.392	4.01881	7.32837		16.3381	4.09742	9.87794	7.43018	8.68557		13.0231	6.22138	16.0507	16.1199
																		0.845999		1.00151						105.719	20.2021	40.311	22.5559	13.6854	16.9302	26.0638	40.7961	17.6673	46.139		86.5601	8.18357	11.7515	8.03431	11.2144		13.5827	7.30761	6.09308	32.8828
																		0.93686		0.846788						92.6011	23.4006	87.886	19.9323	15.4681	17.03	7.9116	38.6267	17.8291	4.62911		49.867	34.993	43.2959	7.63221	7.33545		22.3005	26.4728	30.2986	5.03566
																		0.83873		0.933972						8.9101	15.361	70.7034	6.53289	7.81266	66.8382	6.086	73.0886	7.21307	22.5187		48.865	3.76295	6.33023	19.4118	20.1866		20.9355	7.84551	27.4708	12.4952
																		0.86667		0.931752						10.2786	174.994	216.557	23.2848	10.5787	27.0217	18.8006	37.9558	5.94582	37.1726		54.6791	36.4573	13.3004	5.30403	7.04366		24.1016	11.3346	23.9994	8.26472
																		0.903844		0.807228						104.782	30.7599	24.5179	11.5238	8.99483	24.1394	10.9799	13.057	20.9555	22.9423		28.8457	7.65192	10.1747	6.82252	10.3072		18.3741	9.84861	58.8721	18.632
																		0.895168		0.935492						233.487	9.83963	141.765	27.9716	12.8084	5.63782	5.64458	11.3256	24.6824	16.753		24.0365	7.04323	4.56238	13.9593	10.7157		11.9171	4.01174	19.4011	17.3582
																		0.893771		0.964522						280.807	57.8873	283.73	41.989	7.29304	15.7165	35.5207	10.0603	19.7457	20.8439		43.4237	6.53651	14.0372	24.6497	16.2807		174.885	2.97134	19.4393	7.01461
																		0.915961		0.916531						27.6838	12.3895	132.55	85.7696	6.74651	13.5033	64.0159	41.4225	14.0592	31.0275		45.9724	38.1159	7.8565	8.30044	12.6414		16.8019	74.9889	66.5706	57.3944
																		0.834192		0.754732						29.155	13.5925	14.1816	5.3002	9.40786	8.13714	17.5324	26.5199	12.7156	47.6735		82.1869	21.5453	8.99293	17.1867	14.2698		14.534	9.77351	7.36371	8.9829
																		0.852328		1.31929						184.051	128.889	157.256	9.56157	14.8368	5.77264	13.2368	8.54885	7.19681	4.75758		45.6633	51.7424	10.6779	9.27125	16.6989		4.62035	5.16101	20.8696	10.4934
																		0.896743		1.17357						10.5117	39.438	3.9147	19.0336	6.62768	15.8959	19.6151	15.7859	7.95121	34.4442		13.7005	12.5419	19.4278	12.5969	10.2678		6.65433	9.87314	18.672	10.8358
																		0.796816		1.16492						115.468	117.209	347.458	15.111	12.9658	25.1487	14.8266	15.3711	14.4904	7.4318		74.8552	21.0402	3.77036	9.80896	11.4853		14.183	9.69176	30.1672	12.7046
																		0.575972		0.895992						27.7725	48.4196	39.2791	15.5631	4.08972	15.3911	25.2512	34.2614	27.9049	7.01231		23.4041	13.5188	12.6968	14.3159	10.1574		10.5343	72.2116	51.8603	12.636
																		0.920021		0.793712						15.0985	24.5562	67.4706	25.9328	4.53751	19.451	22.8415	48.337	5.51252	14.1222		4.29393	7.1676	17.2559	24.0583	25.524		21.6186	55.9059	4.1526	12.9408
																		0.876977		0.864417						29.8397	59.509	53.8712	7.85025	15.8399	8.60524	9.97524	11.6133	29.5422	22.8784		51.0514	13.8306	14.0069	27.8262	14.3181		18.6558	3.88479	9.83191	3.7089
																		0.915725		0.911101						25.1442	27.4307	31.6972	8.20575	11.2383	15.021	6.90028	31.307	12.2628	6.37084		20.1752	21.2347	10.8635	10.0112	19.2291		19.5582	17.1689	14.7735	33.41
																		1.02614		0.918565						177.278	16.0171	88.8808	14.0459	5.79153	14.3878	12.5116	8.58037	99.2024	8.32467		5.42258	16.2707	4.76081	5.53942	4.95863		19.9045	6.01965	84.9002	34.0768
																		0.836369		0.304197						18.7086	72.4142	11.9387	14.7486	12.2274	5.07978	9.40205	31.1641	7.70052	91.5426		20.8922	29.0065	13.2368	11.3478	9.42783		5.51611	6.78683	17.4672	38.63
																		0.778038		0.926461						17.8996	36.8835	15.2251	28.1375	4.32987	6.11437	10.8927	26.2655	11.673	29.2139		23.6734	8.18414	10.2055	6.8857	13.3164		9.69426	15.8718	26.2664	15.6037
																		0.90691		1.01701						60.6849	18.1112	85.4209	87.945	4.17634	16.7761	10.4896	67.7089	10.3255	17.3037		28.5318	20.3952	8.56506	29.0333	7.21962		18.9061	3.0316	10.3709	21.4027
																		0.829087		0.993359						34.7452	12.6453	9.12722	8.23035	7.79689	12.7922	8.05221	37.5982	6.45135	9.53384		10.042	24.6244	5.98932	6.31701	9.66011		8.9526	19.7616	45.7461	12.494
																		0.954078		0.911774						16.933	7.24628	19.8563	17.9001	36.3979	3.89505	5.99658	19.9214	4.32073	10.5537		57.6245	7.55847	16.157	8.32432	16.371		4.87099	3.78688	12.4399	13.9581
																		0.755761		0.951511						34.0498	22.4102	136.738	49.5999	14.8811	12.0793	6.2381	32.7429	10.9373	117.607		35.884	6.96494	10.4455	10.3445	24.8987		9.77906	8.38487	12.6967	9.77047
																		0.893382		1.0336						13.0773	92.5426	57.054	19.656	8.73511	9.29519	45.8531	39.9641	23.1738	9.05805		24.3601	23.5957	5.39755	4.92095	15.7603		5.98548	12.4334	7.37218	7.1728
																		0.786264		1.05251						80.4051	181.574	93.9323	12.9338	10.6689	21.25	18.497	36.0592	12.6556	20.9853		78.2588	28.0106	6.06022	12.9094	22.8164		108.094	6.33282	6.42636	8.14732
																		0.782834		0.859948						17.9058	47.2356	135.354	9.37026	22.3426	6.21199	12.2872	52.2694	13.8355	22.4578		43.9407	5.82704	25.5168	15.1175	34.8004		54.9392	19.6405	7.95542	8.15453
																		0.792437		0.979401						14.4876	10.1603	93.7447	18.7507	6.01593	35.863	8.61376	25.0079	8.81794	54.5279		20.6036	10.1835	8.62107	4.6745	7.62254		7.14054	6.00097	19.2499	4.30717
																		0.847477		0.935543						36.8078	4.99376	10.2124	31.3875	11.5015	19.9994	5.7551	47.7276	24.935	30.2074		9.02894	7.47788	6.21744	5.4372	20.1305		12.0308	144.659	25.853	9.5777
																		0.891758		0.746914						31.3025	52.0293	48.5881	25.2104	9.82266	17.8754	9.48261	40.0378	16.4472	23.1931		20.5673	16.7317	19.6665	12.0878	5.91916		15.6955	5.39078	19.5028	16.0129
																		0.880699		0.973135						30.743	13.936	435.336	18.7827	7.34129	18.4949	33.3691	5.15685	5.17418	23.2094		26.8985	6.56025	11.2263	4.93743	9.10722		19.0522	19.2043	40.6148	25.4984
																		0.890183		0.953316						19.0785	34.4996	78.4075	7.73572	10.9149	7.8978	7.52041	4.48241	6.84869	11.3201		301.634	8.21484	13.7201	16.5186	6.96014		15.614	5.382	128.535	8.00342
																		0.692098		0.928381						6.62082	46.5685	105.451	43.58	7.33613	44.9393	6.13078	26.5662	8.2434	14.2446		5.07752	22.5969	9.36337	22.1453	20.8964		31.4278	16.9266	59.0212	9.31767
																		0.841065		0.911945						18.9187	8.89942	85.7187	6.63085	3.90699	8.22122	23.2519	70.7342	12.5278	6.72007		12.8532	14.2651	23.9192	5.76683	12.7427		9.09407	9.12754	31.8538	10.2184
																		0.850053		0.89583						16.5284	122.929	31.701	4.54462	15.3558	8.28428	27.4417	22.5087	3.58899			5.30618	11.4134	6.75359	8.11004	34.4718		29.8941	12.2074	62.1227	12.885
																		0.969332		0.86427						133.487	123.445	265.789	9.24235	14.8676	15.4314	34.8994	10.9263	12.3746			10.3788	25.3838	5.37911	5.91844	11.8905		14.8301	31.6067	22.7743	5.58934
																		0.51718		0.932466						20.3841	14.9638	72.9792	11.6466	16.7583	40.3265	8.82446	16.3922	31.0951			40.0678	33.3393	10.3558	22.0022	10.032		20.0832	18.2503	21.4165	11.2012
																		0.899415		0.817693						12.7796	181.817	326.026	15.2748	10.8749	7.11652	6.1498	27.9513	116.303			29.6303	8.74381	12.5364	11.0695	11.2825		5.19836	21.3253	14.2886	45.5908
																		0.903623		0.818789						73.4099	26.2157	171.337	12.7663	7.10412	109.345	13.5186	34.9453	38.3095			8.40067	18.4729	20.2539	35.7846	13.7531		14.4303	21.1892	31.6808	46.8842
																		0.931779		0.847683						28.8003	8.25859	14.0497	11.08	34.5741	19.8278	8.05655	4.23402	10.2188			137.684	7.74367	6.00159	7.81334	18.0055		7.80428	58.9334	26.5096	10.2785
																		0.95186		0.923073						40.4337	99.7519	33.2491	13.0673	3.79909	9.26027	16.3748	52.9141	9.75983			5.78089	16.1049	5.27115	21.0476	20.7939		37.188	82.0738	6.82746	8.77396
																		0.863773		0.886363						57.0806	24.536	130.194	17.311	13.9881	14.0792	6.55073	9.47967	14.3159			37.527	12.8348	31.6992	6.95432	20.3571		9.6076	12.4758	23.4032	70.7183
																		0.946447		0.929701						7.75431	177.936	241.738	21.5311	9.11077	4.66936	7.24212	25.2743	5.20414			22.9795	8.02078	11.7151	27.1171	12.3863		22.1611	4.62131	28.0135	15.5754
																		1.06637		0.907786						237.59	11.0175	46.3354	15.3028	3.12178	18.6603	19.6397	31.4928	268.205			99.2132	15.6808	11.7202	11.8385	10.851		22.1663	31.2533	18.6476	8.69126
																		0.933994		0.919494						45.8391	47.8676	41.014	16.1645	12.471	9.24158	4.47436	18.2213	23.2481			53.5616	6.52224	13.8358	4.31726	16.881		31.6135	22.1319	41.1238	33.0551
																		0.971997		0.935383						77.6701	53.5226	111.399	15.2175	5.21483	23.6542	6.849	8.42044	34.5431			39.5187	47.9687	19.2742	16.7694	7.05308		7.95556	13.4571	12.0607	17.6987
																		0.891255		0.92533						106.072	13.3967	457.729	16.0638	20.0571	7.93216	14.7797	8.51308	9.52867			13.0538	15.0335	4.33421	14.6183	8.16482		22.1336	12.7034	6.95597	3.89036
																		0.805228		0.757184						348.155	66.659	63.567	15.3031	8.75251	21.7689	9.30733	19.9901	10.5703			68.0894	5.67328	5.60727	11.8833	24.9166		18.5981	7.35775	13.6575	5.39689
																		0.871738		0.901005						4.60775	409.254	48.4165	6.90506	12.0508	15.28	10.5877	43.8325	11.3082			18.8164	12.1259	8.42093	9.51192	19.2351		12.9002	9.72586	21.3795	15.5713
																		0.959522		0.931876						3.96888	27.4857	76.7973	31.078	3.96013	6.96118	94.2715	7.61029	33.1672			104.321	7.09257	7.34905	17.7279	10.8526		45.8681	13.9184	8.90378	19.4665
																		0.950827		0.78487						64.9408	99.0945	9.70812	11.3878	4.01537	6.69632	11.8259	36.7959	20.9756			21.0247	9.32354	15.5428	7.16827	5.98417		6.19556	70.2818	9.93785	9.27773
																		0.884585		0.924544						21.9349	12.0406	216.367	8.31756	32.1298	17.8521	26.4259	34.7755	37.3282			58.1797	9.11917	6.52483	5.49896	22.7336		8.41357	44.1125	10.9481	16.9605
																		0.874274		0.890233						220.569	73.2754	24.957	9.65019	15.6524	5.98872	49.6407	25.0499	9.56319			6.96977	5.02019	12.116	18.7036	4.36841		15.4901	9.78884	10.7412	13.3341
																		0.835894		1.17778						110.983	69.2018	129.088	5.02961	12.847	12.3844	32.4021	29.1888	20.9025			11.8614	9.48433	18.4507	10.4616	12.745		4.16958	11.2479	6.25498	27.922
																		0.933457		0.973501						28.2607	497.42	128.824	9.73003	6.91237	10.2897	29.7802	33.6281	23.0668			17.9919	14.4	7.35029	28.9416	13.8764		4.76662	5.73739	10.639	11.4541
																		0.818452		0.98004						28.2594	69.2689	76.5645	58.9504	4.4309	10.9731	108.376	99.7168	7.01169			15.4326	13.3354	16.7847	8.72025	12.6451		60.85	11.1694	6.11856	29.817
																		1.26521		0.949359						45.941	129.72	45.1449	10.3806	12.7688	32.3702	13.4801	5.015	10.8033			25.5763	12.8644	8.1949	9.94396	11.5891		7.66972	34.0178	58.8719	15.9771
																		0.917479		0.884833						9.80058	24.863	4.22985	29.3047	11.3173	17.2636	18.217	14.5833	8.08394			13.1869	14.5665	10.7453	15.1747	16.8111		12.4965	7.85718	6.66565	11.0311
																		1.05267		0.934962						25.684	23.5665	224.459	15.2608	7.7192	9.56093	6.6205	17.8234	26.9458			45.7418	10.7118	17.1363	3.96529	22.4387		9.1949	10.4063	8.52284	6.70275
																		0.855398		0.758203						4.3405	21.6225	9.36435	74.7863	8.87911	12.2821	8.30077	9.37305	13.4435			27.0732	12.6152	6.64824	31.0263	7.57034		16.2934	26.7148	68.6273	15.017
																		0.830209		0.725071						45.9965	77.2847	268.873	40.8816	12.4984	22.0579	15.4935	56.4225	19.4169			11.062	4.78016	4.44546	5.27922	23.8131		10.9834	10.4782	11.5099	6.6847
																		0.808318		0.723779						9.46363	67.2925	43.5102	11.1016	14.381	9.83924	8.24502	3.91897	6.26642			7.56754	14.9432	11.4732	6.66403	20.6265		5.98193	14.6768	32.5044	13.8835
																		0.934984		0.85131						31.5734	15.2639	18.0846	11.1631	18.674	18.0607	16.503	105.396	13.309			13.0941	8.66235	8.35086	7.4368	3.40856		12.8101	13.2027	55.2829	15.1769
																		0.911618		0.957322						45.5048	41.0825	251.337	8.72483	3.76138	11.5266	10.185	30.3149	34.6196			34.2265	4.34388	84.0429	8.85142	3.74203		12.7449	12.5365	10.1916	6.1998
																		0.889657		0.911937						43.5181	80.8908	72.0535	13.2369	26.8432	11.1551	26.215	11.7853	5.66975			27.7855	12.0564	9.14266	8.16254	12.8562		10.0194	8.43746	31.0733	77.2812
																		0.964303		0.930982						9.97822	8.85342	118.61	134.036	12.7519	5.67459	48.0436	26.7251	8.1036			39.8006	13.2991	36.442	7.13027	4.56591		10.0284	6.83479	19.7075	11.4214
																		0.850956		0.872338						66.3098	9.36277	49.2189	14.721	20.6393	9.19229	93.4799	18.6934	5.2879			29.503	11.8131	28.0633	6.42302	9.34403		14.8849	10.9783	16.1028	10.7462
																		0.950902		0.9998						9.61761	21.0286	10.2182	22.2376	11.225	38.7018	40.4944	30.4855	6.89501			26.713	5.3034	8.68877	18.6704	13.4299		50.9044	15.533	14.6966	5.97811
																		0.863777		0.998498						26.5619	5.94295	428.492	20.0501	108.319	6.94909	25.2238	17.6374	16.8013			43.0974	19.0992	6.43917	5.24022	32.426		6.49839	7.90179	25.7915	8.80997
																		1.01086		1.07727						6.48811	23.0458	23.8707	47.0483	31.8122	11.3588	14.4208	33.7054	38.1727			66.5718	22.1414	6.72591	11.3111	17.1671		12.2955	21.82	4.16214	21.1141
																		0.870855		1.78056						66.1357	19.6865	45.7477	21.3946	6.64726	3.48847	6.23297	15.1597	10.8674			46.4971	30.1908	9.1141	15.2351	23.7385		24.9402	9.85241	5.14434	19.1759
																		0.963956		0.877055						23.9831	43.9285	57.8231	16.6186	6.33539	6.02358	22.7599	16.6096	30.7605			102.13	10.0606	14.7702	15.099	10.6934		55.0898	27.9021	8.02272	10.6574
																		0.92437		0.660327						159.208	4.56586	92.2535	26.6795	14.6986	13.8803	9.98071	19.287	11.1836			42.1098	16.9441	14.0392	20.8099	14.9398		10.3623	15.4253	19.4059	8.79028
																		0.927944		0.991307						120.525	30.486	224.497	5.0875	17.2102	27.0053	32.5778	19.1766	30.6687			16.7514	5.98323	9.23908	15.7269	28.429		6.94827	6.95722	21.5524	13.3152
																		0.933792		1.06755						54.1029	36.1612	650.46	3.7324	14.8166	12.9169	12.0357	53.5381	9.10949			58.5074	5.73323	5.11308	5.33078	15.3565		8.58797	18.2441	13.5263	54.4149
																		0.93145		0.912929						17.4466	6.8554	19.0506	6.96026	4.60259	13.3774	15.0608	32.0499	8.94904			64.017	35.139	12.3536	6.98266	34.6293		31.7483	11.0918	60.5711	9.29188
																		0.993474		0.897323						33.5486	125.676	206.803	24.1792	3.7359	4.80175	13.6283	12.4362	14.4125			19.9582	38.5262	5.36782	9.2907	16.388		8.09778	12.0923	6.18266	44.8492
																		0.916357		1.0464						126.81	5.48189	75.7154	8.92077	21.9315	12.2964	14.9962	13.2477	6.04411			39.31	6.33087	14.3561	15.2654	24.59		3.98113	8.59465	5.98518	10.805
																		0.934989		0.973297						89.8975	5.76065	20.5338	4.34518	11.2869	8.57623	20.0586	12.0522	14.6581			43.9277	8.80147	4.04591	11.052	5.00062		14.6162	7.61196	18.712	10.2029
																		0.916446		0.924725						117.641	49.8632	20.8756	12.276	12.3914	5.05914	30.0062	6.22747	7.19407			84.0081	8.72252	15.9633	6.91226	15.7052		12.1057	35.5586	29.6977	35.8517
																		0.801806		0.764209						139.106	4.03683	24.7587	35.1956	13.6943	13.7778	25.543	7.6704	6.14301			56.4789	24.7931	19.7173	22.1546	21.3273		20.5104	9.03165	7.07315	4.00795
																		0.90376		0.8634						49.996	8.149	20.7507	23.9594	14.8366	13.401	11.003	24.8193	14.8707			24.9572	26.6249	24.8865	19.2528	17.001		8.90473	18.0749	10.303	16.2221
																		1.00283		0.85359						28.6834	8.76568	84.2815	9.7186	7.09581	8.60526	26.9036	26.7638	19.7688			40.2009	10.7259	16.2573	48.5335	7.7805		24.7963	34.9852	14.6321	10.5362
																		0.906948		0.981181						21.5504	54.92	15.8771	8.55055	22.8573	16.6908	15.1552	13.4105	8.31861			24.3977	18.5537	8.63103	10.2836	33.9858		9.9841	42.0999	6.71535	31.182
																		0.874538		0.961616						5.95969	9.20844	77.3667	21.4699	18.3098	6.20751	19.5741	36.9052	34.7694			27.282	11.8824	9.32115	6.76111	8.14803		16.3637	13.154	9.62415	48.768
																		0.801054		0.985926						27.494	185.547	556.247	17.8444	10.7824	12.7046	15.4027	71.9052	4.49866			136.356	19.1098	18.9335	5.0701	8.76018		11.5543	6.44493	4.35626	4.33427
																		1.04729		1.08437						118.853	5.09142	146.136	13.5978	26.1095	10.3309	16.3563	60.9853	19.125			21.4864	16.1649	9.96818	4.85971	20.0096		4.48274	10.1801	19.5041	24.9854
																		1.01006		1.27334						360.921	7.00591	25.5429	6.00558	9.148	14.4856	31.5853	66.5755	4.71944			13.1824	17.2991	5.16356	8.85208	6.02123		42.0648	12.3539	15.88	21.4559
																		0.943944		0.876441						57.3661	7.79884	42.7107	18.358	5.83531	17.5987	17.9128	28.3171	8.87772			39.3189	7.48336	6.77357	18.1261	17.0285		70.4673	13.4862	44.6025	6.06353
																		0.8306		0.825962						87.008	40.5396	170.51	14.2453	6.35639	12.3898	15.3221	31.4079	58.57			55.5668	5.23032	51.4537	14.9094	6.02347		16.7669	13.6351	7.90386	17.5597
																		0.915413		0.687472						251.143	44.7113	115.167	4.65295	23.7826	9.74903	22.2072	27.0455	9.86313			40.4958	10.244	8.04562	29.9626	11.9525		40.4487	8.53116	10.1925	8.93858
																		0.850048		0.938994						4.26981	38.6631	57.6109	7.88522	32.5448	7.74112	156.521	45.0174	14.883			79.987	8.92111	14.6503	9.62872	10.5642		9.65302	84.0809	29.2058	15.0874
																		0.871678		0.859584						22.653	28.1136	464.237	17.5559	11.941	17.595	24.4927	17.463	5.21928			58.2081	35.3457	10.4596	19.175	15.1168		17.0899	6.42788	5.173	5.06087
																		0.951954		0.933222						40.5928	19.8135	56.8643	9.86935	15.72	6.83333	56.2702	18.8406	11.0823			62.7973	7.32747	11.8065	37.6494	24.9371		6.73083	10.7751	41.3244	17.4394
																		0.867195		1.01331						4.66608	38.1306	23.3388	9.45619	13.2771	10.1882	13.4939	17.0396	10.1908			52.3004	11.4674	20.648	43.0518	13.5145		8.77825	7.74468	31.5856	6.90574
																		0.967542		1.08039						19.7331	27.5868	52.0174	38.5564	6.55938	11.5018	10.5543	7.25459	15.2545			89.2766	22.1265	9.9307	15.4146	15.0837		6.35109	10.5053	17.8527	10.2862
																		0.898064		1.09138						17.2154	33.6382	292.47	13.8489	13.4601	14.9552	15.4609	12.1405	3.1167			39.8369	14.7234	15.9192	30.0063	17.7235		19.9311	9.95759	7.24493	6.05001
																		1.09094		1.14467						71.8363	221.696	67.0841	13.277	13.6196	21.7255	65.1916	9.521	3.69733			12.8139	28.5134	12.4623	14.6313	4.8378		38.6505	25.1967	21.0341	4.89354
																		0.886291		0.963104						21.7974	23.1614	60.962	12.7737	6.52711	27.5417	5.08782	23.5816	16.804			12.0235	13.8184	9.95336	20.7097	14.4866		23.1023	6.67858	20.0688	11.0346
																		0.846979		0.890823						219.168	46.8459	168.716	3.41303	15.6237	6.13208	27.5027	4.57848	44.3685			10.4263	22.9792	6.17523	12.7465	6.24259		5.22446	27.1288	15.5415	11.3694
																		0.888255		0.84548						4.98902	136.849	15.2421	12.1384	7.76687	6.65145	7.88708	55.3217	12.0953			60.3043	4.1748	7.20498	13.6494	8.98228		13.2763	12.2201	52.7242	10.9888
																		1.08208		0.743473						127.543	81.2346	429.065	20.33	8.50508	8.26568	21.5562	12.255	9.9176			16.8046	4.93931	5.71747	7.26235	19.8415		26.6047	20.9902	20.8959	21.8939
																		0.875456		0.931796						70.4383	58.6939	18.036	7.37189	46.2762	20.2874	12.7414	31.0073	28.507			12.5757	8.60564	6.70334	9.75647	16.3814		10.5784	10.8973	19.7502	4.70504
																		0.910968		0.843896						11.1233	21.7209	32.2049	14.1506	12.9816	18.736	6.47077	40.0947	59.9681			17.2404	9.64705	11.3165	7.44407	9.76803		20.6354	10.1417	11.2045	34.8959
																		0.764806		0.976818						22.8473	49.1446	80.0125	22.5845	11.9475	6.1825	75.5767	115.369	23.9885			6.68268	18.9529	7.95729	16.1084	5.12809		18.49	6.75875	15.5546	16.8433
																		0.928174		0.879624						38.0205	445.572	41.2388	14.7885	24.4431	6.76727	13.1003	44.5813	16.8538			15.1133	12.4401	16.5616	11.0382	20.1029		18.373	18.8902	12.9848	6.46026
																		0.918093		0.938998						28.3093	182.997	6.7475	8.54917	26.3205	11.4084	79.4213	42.9684	38.46			27.9001	10.6319	11.1047	10.8223	15.983		17.0028	8.38234	20.6597	8.75033
																		0.937157		0.944078						182.894	13.1038	53.5431	16.5346	9.46649	7.11261	3.94284	110.004	34.4671			40.2673	11.3407	12.6192	16.1296	21.0054		4.003	19.6747	8.93575	5.34953
																		0.884045		1.01467						28.1847	44.6965	220.763	8.55594	18.9963	38.6122	35.1817	17.04	12.826			53.7922	11.7837	7.06645	27.1487	6.90795		27.9071	34.8981	29.3396	8.29718
																		0.884357		0.963931						16.1532	194.384	100.867	23.5831	43.4594	29.1759	4.38807	31.3726	11.7235			27.4453	12.9513	13.5557	13.4372	11.2824		17.1171	7.5111	7.55298	12.779
																		0.929791		0.88714						37.3153	7.90577	160.498	45.1286	20.8243	16.9982	14.4453	38.5244	14.6441			29.2919	13.0934	13.2564	8.25824	12.6053		5.05109	13.0565	20.0741	61.7497
																		0.968763		0.922116						6.45329	69.6247	46.0074	21.7213	43.2386	6.10854	8.51622	19.5309	22.1457			4.32969	5.96585	9.79189	5.3856	43.8269		6.54585	9.91016	92.0226	9.30129
																		0.774592		0.812448						19.9295	47.1598	29.631	17.9886	17.1077	6.82932	8.89719	8.93166	21.064			30.4708	11.9961	7.16279	43.1153	6.52934		9.14113	5.98906	56.5783	35.9757
																		0.906694		0.773261						121.853	9.44747	46.2729	8.58735	12.8651	8.88157	3.40092	6.40528	13.7994			58.8354	12.626	6.73038	22.1334	8.16932		5.57606	18.9192	7.93058	5.34283
																		1.17589		0.863448						378.191	11.322	199.802	9.65055	7.31549	34.9831	8.81951	57.6628	10.9579			11.372	11.506	8.55695	5.61017	7.08135		12.3369	22.0109	4.29206	5.34791
																		0.922347		0.788354						25.5548	8.36928	68.0217	7.0745	30.5183	20.3142	20.734	7.59807	9.55699			247.09	28.4768	13.552	8.14999	16.5663		16.025	27.4411	20.1259	11.0591
																		0.908367		0.948148						30.1561	46.6734	74.8788	39.8038	11.1066	16.1476	80.6393	21.6524	5.76025			67.2445	40.1287	8.39044	9.03799	6.30894		9.42493	10.7218	7.64239	25.3694
																		0.897945		0.87581						104.72	37.5909	99.649	18.4835	4.06969	7.14281	49.8837	11.6034	19.5945			6.97914	20.8253	5.63397	24.6071	5.08652		30.251	6.03332	6.94387	20.6932
																		1.0004		0.738995						18.8189	20.3699	44.2634	10.9132	37.887	9.62837	43.9137	17.7038	30.9163			25.1903	7.28336	8.60277	22.0284	4.36674		18.6871	25.4259	6.05416	6.85672
																		0.950253		0.893002						177.704	87.3416	15.3366	19.1876	8.98434	9.81771	21.0257	66.4792	18.0257			10.8126	16.1602	13.4935	8.90522			8.32015	3.88831	9.04165	4.04974
																		0.826178		0.987863						13.1511	18.0511	12.6908	7.24561	34.0585	80.5843	16.3767	4.6745	37.2157			29.2356	33.9537	6.76682	4.43884			4.55653	12.7873	12.2936	13.3242
																		0.912597		0.832831						58.2465	13.0193	188.491	13.1186	22.5425	4.77146	7.23591	3.56172	17.9129			27.8321	25.4384	10.9325	13.8381			8.52278	8.75831	7.17385	6.5645
																		0.886583		0.90521						26.0755	5.42292	20.5453	18.7868	17.3668	31.3386	36.9041	30.6267	25.5408			34.1159	23.4524	5.45483	4.86325			22.0732	8.48636	36.739	9.91579
																		1.00353		0.911909						17.1044	6.69918	160.078	8.62312	9.77488	6.12018	8.7512	45.562	31.2699			92.653	7.92218	17.4814	16.3218			56.1721	10.59	11.9795	21.3309
																		0.995962		0.867843						17.6254	190.46	66.2002	14.0965	6.01775	6.2787	27.8464	24.9933	20.5424			22.5599	10.6876	16.3422	5.22163			12.1568	12.2598	10.7474	7.55366
																		0.923386		-0.107818						30.8668	47.3548	15.0464	11.3599	72.9158	4.73376	20.6808	20.9831	15.5717			69.1441	14.3323	7.54464	5.23379			10.418	16.879	27.2058	3.89702
																		0.922602		1.00611						34.2176	47.5075	55.62	6.48791	48.0587	15.5984	22.6537	14.7926	9.43972			28.4166	17.6432	10.3255	7.11543			6.28186	20.3419	4.80399	26.0454
																		0.935081		0.886519						86.8037	26.8477	64.9108	6.98494	4.97731	4.61677	21.1793	10.0326	5.95291			11.9365	3.92504	6.03302	8.93561			19.1287	14.8491	5.94106	5.03305
																		0.930822		1.03916						131.473	12.7652	46.5482	16.6522	16.8766	5.57627	42.1945	22.7693	12.4794			25.1919	21.1371	4.90105	26.0847			23.8074	8.34535	6.50229	12.8372
																		0.968962		0.953544						741.266	14.6845	15.8869	9.20991	14.0689	7.38431	17.4189	12.4139	37.5219			41.041	39.4177	58.628	4.99415			21.9454	15.5403	4.58864	12.325
																		0.814645		0.786176						107.704	25.7758	262.441	10.1071	15.4197	17.5605	27.6258	81.5722	6.87021			48.7196	10.4919	19.1882	12.0495			15.7312	26.7678	6.15262	22.3128
																		1.04845		0.782259						46.3337	46.8696	8.54761	12.2781	8.13579	14.1426	11.4795	19.1343	26.2111			11.7808	4.90449	19.3187	18.6949			18.2512	15.1891	32.1956	17.8234
																		0.815736		0.83803						18.6633	7.32647	27.1839	22.4949	15.3463	19.6069	131.384	27.5648	26.6629			31.1941	8.8872	10.2537	5.9871			12.8038	26.164	13.0854	11.1268
																		0.90094		0.996255						102.935	13.7672	60.0209	47.1272	5.97066	10.4304	15.989	28.1252	16.0767			18.6711	24.3454	15.5573	5.63462			22.9475	27.454	5.6092	21.3838
																		1.01499		0.876458						35.4995	24.5724	63.6104	8.29888	22.85	26.214	30.0082	16.6892	17.4315			33.6955	28.6392	11.2043	7.71617			10.5048	15.5294	10.3865	48.8288
																		0.794544		0.914895						18.834	28.4591	58.7547	22.4689	7.42993	22.7594	12.085	16.5578	5.39525			11.6204	4.75704	17.4499	10.2749			12.3415	123.304	20.4751	9.62468
																		0.971551		0.85888						17.5288	12.3511	32.4418	8.89169	8.35661	62.2396	8.4004	13.0046	6.92261			5.17615	21.0254	8.69559	10.4196			20.619	12.2314	11.2866	14.1712
																		0.799932		1.06301						24.0456	4.11351	40.5508	41.3835	21.079	13.1311	31.2808	39.865	53.7962			26.0119	23.1516	21.1741	5.84373			14.8994	10.4669	22.0883	43.148
																		0.860815		0.909992						10.5597	67.7256	69.6025	29.6295	5.3994	18.344	12.3454	23.4647	7.61125			24.6766	21.311	9.31254	23.0085			15.7376	31.4264	17.6323	14.8302
																		0.8046		0.898181						135.348	27.5901	133.212	34.6582	10.6852	8.728	4.53433	28.615	8.56883			11.1759	30.4122	17.6888	9.10012			26.4073	58.5154	9.74079	7.65062
																		0.683756		0.782558						10.4464	57.452	9.48549	9.14319	7.20145	76.9514	10.1155	17.5604	7.07773			16.2994	5.79214	5.61721	23.6021			28.0755	6.18978	3.72122	29.4786
																		0.576516		1.0688						15.4085	143.682	213.564	9.29118	7.37544	31.2296	5.23571	27.5643	4.73571			21.7486	20.624	4.84629	4.94606			17.3345	65.1397	15.5417	23.5527
																		0.981025		0.891173						5.3575	113.423	106.774	16.7082	5.46738	8.17027	4.0185	30.115	53.5404			23.745	8.14322	13.7885	9.74715			8.0595	10.7989	43.2324	10.1
																		0.951558		1.06307						11.9443	21.6155	14.1155	9.29735	8.44156	10.8516	8.19127	8.9249	7.01133			47.7385	13.984	4.66188	9.18586			3.3586	21.1487	7.74828	8.19852
																		0.912466		0.890153						70.3372	90.2939	34.008	5.80408	7.73309	21.3268	18.6526	41.0165	13.2812			24.6026	23.8822	13.0377	5.63558			7.17926	7.02107	11.3395	6.27996
																		0.858406		1.07906						136.129	3.8146	36.359	122.72	6.38668	16.995	23.3742	29.3881	13.0702			17.8539	20.1667	8.05595	6.39498			30.8085	34.9253	6.72235	4.29264
																		1.03773		0.797956						10.7347	18.2718	16.5091	29.1843	15.5919	76.03	21.7207	15.6045	7.88221			31.0451	10.35	12.5811	19.4953			17.0466	11.7976	19.1702	7.05422
																		0.908875		0.888726						26.9077	207.985	79.2806	30.97	20.261	59.106	53.2667	69.3044	11.6155			22.6812	23.5184	3.89798	23.0625			22.1897	25.4603	17.2621	6.95172
																		1.44592		1.10109						222.072	121.209	57.9679	13.4962	7.4102	6.85346	5.89954	35.3717	10.183			14.4949	16.4684	10.6963	3.67886			15.2992	20.3137	35.3454	15.4903
																		0.790079		0.939657						5.85433	15.2992	170.945	12.6871	20.746	9.54992	63.4529	20.2291	11.8239			27.9514	22.65	8.21315	6.69461			15.9331	13.102	11.9956	25.0503
																		0.937673		0.977019						52.5357	40.667	100.241	23.0868	19.8763	9.77257	16.6573	32.1729	15.2665			19.7825	11.5054	4.02814	9.46711			26.9102	19.0611	12.3908	70.4468
																		0.900225		1.01693						42.9046	121.15	33.9115	9.7007	10.7926	18.7383	10.8056	50.1388	17.0037			48.0141	5.66327	6.34892	23.8952			38.2054	24.9399	9.52198	23.3077
																		0.862207		0.991999						98.5117	27.9989	141.902	7.51624	9.11365	35.1081	23.8191	35.0394	21.9369			29.3211	12.6698	18.7644	15.0988			10.1128	66.9214	8.30182	31.1084
																		1.06612		1.04499						98.1712	8.34266	5.68807	17.813	17.7637	21.0448	55.9787	15.324	11.5318			10.9721	26.4981	7.6311	6.63148			37.6673	29.0712	7.28568	37.5269
																		0.884225		1.10268						324.441	32.5164	7.53917	6.24097	4.49862	16.3873	13.714	103.537	9.09081			15.1894	14.1732	7.47561	22.4772			7.63705	15.0268	44.8851	17.8459
																		1.02697		0.909272						26.1331	16.0586	432.899	19.5005	18.7162	6.52517	26.0097	27.3694	6.26965			31.9623	16.84	29.3171	11.9019			23.153	17.8817	13.4969	18.1858
																		0.947997		1.04204						10.6786	11.5772	12.8353	22.6647	58.2765	5.88857	13.7361	10.8632	54.5413			41.0959	10.4853	51.1306	5.03766			15.7578	12.9144	21.9413	7.00527
																		0.840334		0.960468						65.402	91.6659	84.4222	14.2331	20.4095	5.09982	7.97417	13.8997	9.80929			26.9644	11.7579	20.0195	40.464			8.31784	20.2328	6.33043	14.6451
																		0.840184		0.901286						87.5786	11.6323	102.392	6.8545	7.60419	20.2549	5.98417	24.0929	8.6681			45.5142	12.3682	6.8889	51.3644			7.13445	86.2174	6.69893	20.5316
																		0.874281		0.896791						5.24893	62.5551	143.596	19.1057	7.86586	6.68608	43.5937	32.7155	8.51284			67.0802	92.8542	65.4911	19.8502			15.3511	14.8761	11.6488	4.86799
																		0.722372		0.998137						94.3367	60.1701	31.8949	14.1082	210.753	6.85217	34.4905	6.20165	27.7719			38.558	5.84626	57.5733	21.1258			15.2486	32.1675	8.41538	20.1452
																		0.957003		0.907141						66.515	300.074	248.626	199.483	12.4194	41.9059	15.1768	8.69552	15.7745			41.1869	34.2587	10.8586	5.76098			13.5242	8.26026	35.2428	4.97091
																		1.02907		0.976575						15.9231	54.1025	161.589	18.3645	8.13488	22.7842	17.2688	22.6463	25.0035			25.3363	12.846	13.0674	10.2926			6.59006	14.2372	15.2647	10.2465
																		0.932757		0.875632						99.1595	4.37225	108.247	10.4224	10.9064	20.0668	34.4688	36.6397	36.3132			11.3628	27.3212	9.95396	14.7664			9.59604	10.6929	11.8332	16.2739
																		1.03175		0.965876						51.0239	30.3189	15.9082	4.84843	7.58828	13.0029	6.16337	21.1981	9.77299			17.7361	14.0417	8.45833	52.876			5.57402	26.9334	50.4857	18.261
																		0.94441		0.915978						25.679	70.222	85.0021	77.4711	16.3159	13.7187	74.9964	12.8925	5.97131			16.9222	8.13258	12.9734	5.41172			6.86312	25.3411	7.78303	15.2727
																		0.898035		1.16931						105.676	51.862	6.98245	9.50353	38.4727	11.0511	13.2955	112.575	10.9877			70.5827	10.4848	25.1296	17.5547			10.6233	7.18409	9.13721	8.7126
																		0.911522		1.07874						129.207	9.69106	32.0689	8.76893	21.0347	7.32744	14.2272	18.4094	53.6213			144.836	18.4651	39.115	24.2659			27.993	22.996	24.5163	25.1751
																		0.87553		1.17482						93.3911	22.9407	79.1817	18.2761	7.74502	21.1732	34.3061	16.7671	36.956			15.6401	10.0297	12.9132	13.6326			10.4632	7.12452	14.4021	9.41367
																		0.95442		0.924958						20.7134	11.2757	7.23376	14.6751	6.86424	4.62609	14.8613	33.8424	28.2768			39.9742	29.7166	11.1752	10.01			58.04	4.29345	62.7576	5.10622
																		0.98724		0.712242						67.4122	22.0809	223.704	3.75684	32.3109	19.1591	18.9129	34.1302	24.3113			48.6465	4.18958	3.56783	4.39769			11.9868	30.1938	14.1551	46.2834
																		0.922695		0.852868						8.69933	97.7195	48.1111	22.7023	19.4758	23.4102	10.2248	7.9029	8.62426			76.296	14.3234	6.99688	5.2135			12.3044	12.7555	71.5774	11.8305
																		0.974619		0.791327						66.5302	14.2657	102.382	9.66854	20.1574	21.5463	108.507	33.7069	20.2886			44.5033	5.56862	7.00686	5.89011			6.89783	34.8126	8.14515	11.8973
																		0.84016		0.927316						134.074	6.3834	16.6776	4.35675	8.59975	15.1186	23.052	47.8151	8.83082			42.1498	9.97655	18.7035	13.4131			10.2876	7.72312	35.3632	30.8374
																		0.793433		0.910141						116.811	30.3112	147.158	15.4918	33.3586	9.30767	122.443	6.65768	14.2927			29.6122	10.1168	12.9982	6.04035			16.0287	11.5331	11.5286	46.6735
																		0.940588		0.919871						37.6956	6.37769	44.7499	39.2324	73.5502	21.5039	10.9428	24.8842	6.65633			47.8629	8.44319	5.8537	7.17405			15.9384	8.69383	7.2805	32.6176
																		0.942877		0.488381						65.5951	23.6483	5.77096	18.7966	15.2809	20.2092	84.6642	65.2619	39.3564			14.1555	15.3976	7.37741	8.61071			7.64965	14.4558	20.0208	13.5916
																		1.04937		0.732879						25.8147	40.7171	273.601	11.564	27.7523	59.2871	13.9212	79.1886	5.87075			15.1206	29.9838	11.4061	20.3045			3.34769	5.72287	9.70007	9.77354
																		0.783177		0.804216						25.8425	510.803	28.6125	3.95603	17.3623	21.2703	11.1303	34.7616	4.58071			22.9912	9.58737	9.06779	23.0583			29.479	9.70018	17.3958	15.4239
																		0.902561		0.979414						12.0038	63.3409	47.3158	21.6086	21.5124	17.5854	48.9202	21.6645	22.2065			20.5108	12.9329	4.6893	10.3084			3.63956	18.1099	13.3006	40.075
																		0.651436		0.95158						45.4617	37.559	51.1213	10.7008	8.12066	6.44917	7.47312	13.5789	34.0404			18.5629	8.69866	10.8726	15.8448			30.8505	6.13769	6.66434	13.0432
																		1.00816		1.0291						6.88735	121.534	254.021	28.2779	13.0567	9.38242	31.9574	13.3284	9.64882			14.7908	7.21302	13	6.78306			14.0364	35.0681	14.9796	7.81649
																		0.853429		0.924522						274.069	174.801	104.741	16.4365	34.8212	16.2581	18.441	11.1635	36.8814			23.0261	7.72019	25.4437	7.85487			20.9669	9.1586	8.89304	4.20637
																		0.92674		1.11415						17.6937	8.77056	121.88	8.80715	4.51434	26.2624	8.43287	9.42564	8.08722			31.1438	13.8941	14.7783	7.30552			24.421	11.5303	7.43935	48.2899
																		0.880694		0.800721						29.5191	41.7419	8.08784	8.10427	24.6212	16.8619	4.4531	28.1423	17.9057			16.9077	28.7199	4.89645	11.0549			5.43433	15.4901	4.88711	13.4705
																		0.95706		0.968606						58.7443	199.212	35.5101	15.2182	9.21934	20.0089	36.4729	25.7809	15.1082			14.6584	5.83146	4.19214	4.60456			33.7473	20.6105	8.81506	33.7737
																		0.997068		0.976997						49.9633	304.391	73.7735	8.47615	7.45532	7.42765	9.9923	16.4361	59.1853			11.1472	41.2264	7.58853	5.86657			5.6246	6.31258	14.5346	6.46153
																		1.01709		1.01926						80.4033	4.788	85.1168	7.60551	22.4207	37.4447	12.964	36.6204	19.1182			46.2439	26.3216	4.92834	8.89121			4.74286	14.4007	12.27	9.92179
																		0.976587		0.931757						110.705	30.7267	102.702	19.1679	22.0755	27.4496	19.3698	64.2876	6.47455			14.2192	16.6544	13.2218	4.79957			13.3323	47.4721	24.7587	12.8935
																		0.956886		0.82744						53.8954	54.2002	305.696	9.64731	9.74292	11.6365	9.24449	8.90264	9.88925			37.7736	13.1134	20.9455	4.85326			36.3184	10.5162	40.7895	19.9123
																		1.122		1.13646						75.2194	69.9469	56.8591	4.44667	6.04802	21.8387	13.2242	4.02103	7.49495			20.3041	5.95565	18.8948	9.9833			4.93255	3.39455	8.66519	6.44882
																		1.18544		1.1749						28.0824	114.466	67.2954	13.3323	11.959	5.96387	8.74089	18.9954	4.59453			29.9538	14.5876	9.76719	12.0118			4.09544	12.1558	28.6861	18.6
																		1.10671		0.78456						135.971	11.2325	115.041	8.36478	10.1208	6.26545	25.6058	6.17687	26.1218			7.9622	3.33765	5.22995	17.718			50.6449	8.46287	4.16962	23.7327
																		0.972079		0.676926						61.0371	30.9457	20.2492	21.1175	20.5205	14.0932	34.2128	11.2681	9.99812			17.9073	14.1074	8.58849	29.581			7.01585	6.18534	32.4837	8.72725
																		0.953625		0.863861						16.028	14.9874	70.6111	4.37255	5.55309	5.20093	23.9003	33.8474	60.0534			52.0217	3.34151	12.7133	5.40238			13.6017	18.1807	23.3695	53.2511
																		0.878589		0.934552						13.2946	23.0029	82.6921	4.17154	45.8288	9.66353	31.531	16.818	10.6953			56.6426	32.9933	14.5536	10.7018			18.3215	6.86225	11.7914	9.80157
																		0.7733		0.706157						38.2947	10.2617	35.3937	4.00049	4.32877	8.6909	8.73809	11.1786	5.35655			6.346	10.0535	10.9125	18.9282			24.2307	27.4958	10.1803	46.482
																		0.805023		0.971965						22.3907	13.01	8.93097	8.11876	33.8453	7.92417	14.1204	38.0397	7.37607			42.222	7.97696	18.3559	14.2991			13.2985	11.5763	7.9654	12.0505
																		0.947922		0.802833						33.9553	62.8514	118.863	10.4706	5.93268	17.6413	10.2378	14.8023	21.8367			12.6592	34.723	24.9208	3.77106			6.03797	4.40125	21.1487	38.9858
																		0.964533		1.18013						15.9313	28.9776	365.854	15.8805	25.1418	13.7605	49.995	13.6467	7.79235			39.8723	7.70026	12.0325	13.1191			7.99307	24.2441	8.47546	11.0753
																		0.993367		1.17758						167.777	3.41401	53.359	4.33072	8.07047	7.19732	26.3513	21.1399	25.1192			32.9634	48.4381	6.2603	9.94011			7.86842	3.93725	33.1872	13.2736
																		0.970904		0.820787						357.83	13.8093	20.1357	5.4577	8.7068	22.4434	14.6194	8.36234	9.39933			5.71488	5.53537	18.2342	14.2791			5.77252	14.3437	5.91652	16.4402
																		1.03137		0.982046						29.5898	5.13809	24.4341	13.3285	15.6765	5.02209	11.2247	33.9764	29.3941			31.4762	8.46883	6.82551	6.75564			9.12565	16.928	8.32687	15.8399
																		0.958801		0.898729						51.3162	21.7057	47.8273	16.0593	18.2776	7.26665	51.2421	35.0579	47.4933			23.5516	22.2854	11.6883	10.3464			7.97997	9.28169	9.89748	31.3118
																		0.884482		0.936085						54.4843	39.7956	33.4276	16.6656	28.094	19.4794	12.4745	42.6812	47.3026			24.1761	16.3941	5.0363	11.5643			8.01542	8.45869	7.17571	26.6934
																		0.803		0.945516						134.62	4.83555	59.0377	6.21513	11.9276	23.8309	21.7019	47.9762	120.439			37.3076	7.22597	6.33219	12.8118			29.1726	11.4108	32.3616	3.48911
																		0.866614		0.957304						88.0681	14.1899	5.7498	19.3254	8.43934	23.7453	12.6137	4.93207	5.51319			22.6812	22.8806	11.8897	8.10172			5.66779	4.29278	71.781	5.9222
																		0.891134		0.880317						80.7666	24.1445	8.537	15.7638	7.68408	13.4945	7.03819	24.7073	7.64574			19.9001	7.40286	5.57693	10.7427			41.0007	5.66411	6.48014	9.59435
																		0.959489		0.730761						187.673	43.0483	59.0517	9.43376	5.19901	8.38649	9.06696	29.0816	15.5831			42.7389	8.43451	4.54506	4.5955			15.4294	8.89591	8.72712	18.2942
																		0.785862		1.06775						12.7008	4.34558	357.323	27.7696	17.946	12.3878	8.38912	12.5129	39.2972			118.297	10.3249	9.70945	8.96112			34.3257	11.1017	25.2732	9.75033
																		0.907154		0.947754						91.0122	40.6918	49.1711	44.9592	12.9182	9.85183	7.79334	20.5579	9.14685			31.9785	7.05198	9.58446	30.841			23.7093	16.3121	14.3631	20.2957
																		0.922163		0.857174						95.8551	24.5089	33.5319	12.6707	32.9372	9.6444	23.3391	357.417	23.3776			20.0353	6.41692	18.8442	27.3307			13.6767	9.51031	15.1788	28.4574
																		1.02311		0.992354						6.82997	168.619	49.4282	26.7756	85.9673	6.25005	4.95965	23.6561	6.84733			19.2932	14.9001	6.30358	16.4131			19.6452	12.0396	28.4159	20.0545
																		1.19868		0.978519						40.6598	33.0097	51.5703	29.8936	14.4596	16.0309	10.1891	19.2493	11.5582			41.877	5.43871	10.1879	7.86621			4.82522	24.3325	11.5966	29.7375
																		0.993553		0.959419						76.4829	35.3519	135.869	12.8583	10.8665	22.7155	8.82372	17.7165	10.0861			41.9896	8.00833	5.05208	5.71709			8.79067	15.2842	8.97104	22.741
																		0.933477		0.961303						61.1743	11.5074	75.951	4.95187	32.1951	31.9726	7.94417	53.7035	7.75852			39.5329	19.3075	20.3921	25.3283			14.466	17.8085	4.85013	19.2853
																		0.840324		1.02048						26.8681	23.7603	47.258	34.6305	8.30594	30.7257	18.5466	16.3555	108.342			14.4158	24.6092	5.91426	9.95631			12.9594	10.1751	35.8997	6.28162
																		1.00674		0.907557						7.6303	41.3839	50.3754	11.5722	70.6623	9.01927	10.852	17.0563	47.7457			31.795	4.43314	22.4586	21.393			27.0452	43.3184	12.4936	10.3087
																		0.873193		0.90289						23.5252	29.0686	44.397	16.0233	14.5417	13.4309	3.78041	11.7377	8.37852			12.8767	4.54303	12.6077	19.6792			10.8984	25.6554	8.45126	8.35724
																		0.856194		0.897878						10.5758	31.8292	12.2441	15.7891	9.04935	16.737	16.3332	19.1294	10.2716			49.9861	9.69529	7.75823	8.30418			8.28326	59.3354	19.4673	5.62685
																		0.910913		0.9018						7.88971	60.231	27.3659	23.531	10.0616	6.78902	29.3302	33.2032	16.6977			31.5356	12.2381	19.8252	10.6281			17.9017	30.4845	42.0068	42.5675
																		0.879362		0.926803						15.2614	16.9933	128.225	9.66793	5.16997	5.71191	7.41764	13.6555	5.23128			17.0342	24.9628	8.93556	12.6006			16.6804	6.46138	18.701	3.98982
																		0.849003		0.793204						14.1628	8.84076	386.78	13.1051	12.6408	8.33621	12.9975	32.6773	6.28167			25.2081	8.20453	7.65799	7.74311			17.2308	68.4996	14.0284	11.3394
																		0.980746		0.910477						24.1141	43.7903	105.755	9.29374	7.56744	8.86494	36.9616	22.8453	6.87472			17.5192	23.0893	11.3975	7.49946			7.51703	41.303	6.91951	10.8047
																		1.02068		1.00165						6.47393	4.28427	23.5614	19.7407	5.80708	5.65461	32.2875	34.9384	5.17964			41.2444	6.80062	56.173	10.0069			17.5146	5.17516	8.68713	8.60471
																		0.925372		0.884602						33.8839	9.7292	69.0101	11.304	42.3497	5.01049	6.60375	24.0546	8.89569			9.76393	8.12053	10.9605	4.82559			20.2147	42.5322	18.9486	34.085
																		0.893976		1.01862						112.098	14.1345	94.3043	18.983	13.1879	3.66307	48.0292	25.088	6.08566			50.8461	4.59426	3.98722	13.9931			14.8266	15.8424	44.7428	7.38766
																		0.937136		1.23838						31.7751	5.16033	19.74	45.4552	107.953	53.301	39.2361	14.7895	5.11649			9.68462	6.85534	8.52734	7.37218			14.1642	6.17365	9.32546	14.7442
																		0.839619		1.02756						21.3044	106.041	151.725	15.9092	31.6861	21.5142	6.60154	16.955	25.3005			53.559	53.2032	6.53189	6.43755			21.2014	10.1599	12.4805	35.8352
																		0.916402		0.975059						24.8686	40.5355	148.265	8.54153	6.33096	7.33532	11.1161	7.33804	7.3341			8.47637	4.53726	14.3834	13.282			11.6922	10.2188	25.9995	19.5817
																		0.888905		0.865296						34.2281	36.9107	175.13	10.0436	14.1322	7.41638	5.81888	57.7377	13.7378			35.2597	8.83921	21.2888	25.9132			16.4021	6.8265	17.583	11.3732
																		0.914632		0.762592						29.4823	8.93615	52.9067	126.694	16.7469	35.1667	20.416	11.3768	13.8896			47.294	10.4309	4.4199	8.15834			12.6676	14.421	7.10447	13.2769
																		0.920235		0.819463						5.55118	161.72	12.1336	13.3718	4.39187	10.5835	4.03041	55.575	10.1511			19.326	6.18335	18.0197	8.82147			7.38102	19.6519	6.34828	12.6184
																		0.87186		1.00617						26.7	120.44	403.19	7.89769	4.11939	6.6676	16.0642	6.04379	6.61414			72.7585	8.75441	5.14445	29.9298			9.65342	5.82934	13.9012	5.13235
																		0.956405		0.940582						37.5443	7.86906	108.555	16.9196	15.9562	3.80332	17.8607	81.6921	9.33534			34.636	8.87556	4.45186	24.6928			9.33465	12.0303	29.9737	6.33635
																		0.773799		0.716247						17.8578	25.4703	75.9982	9.079	10.4154	13.521	12.8897	103.697	24.0933			52.2096	71.8325	5.65977	25.4041			33.2511	34.9637	6.42786	11.4684
																		0.745039		1.06506						72.7046	7.88077	59.7033	13.4706	6.28736	28.7611	9.63286	6.17353	5.06853			39.6347	52.939	8.87011	16.2342			5.67454	11.6217	22.4963	14.3551
																		0.755666		0.968448						52.6202	17.8024	193.726	33.4663	9.06256	57.729	9.22742	58.58	6.61023			35.8768	14.4121	12.1269	11.1454			6.45531	15.714	12.5274	17.8454
																		0.973464		0.888431						5.478	24.3494	6.52617	8.76268	7.03485	19.568	9.95914	39.078	14.4322			56.8441	20.8742	21.8331	35.0891			4.66098	18.7246	9.27185	9.63716
																		0.713511		1.00922						470.768	8.247	34.3993	14.5239	24.5433	17.6088	8.25543	17.7805	7.25169			8.20221	15.7034	11.1577	8.96577			4.49305	16.3118	4.99872	7.78274
																		0.804674		0.872153						5.94178	16.0707	26.2812	6.94527	15.7071	16.1137	17.343	16.078	14.8282			35.5927	11.7061	14.3785	66.5424			7.04806	10.7103	51.4222	20.9275
																		0.744023		0.923151						19.3805	22.7727	38.4835	16.5285	47.0396	19.3626	18.2876	12.3855	4.49369			21.2727	11.6748	6.02928	8.56666			8.08277	8.14261	5.32112	11.847
																		0.960042		0.94546						36.6956	28.3289	33.0229	71.9796	65.0569	17.0391	19.8258	148.442	9.33308			20.8088	34.2042	9.78449	12.1087			4.93994	8.71343	21.6175	8.83706
																		1.04117		0.939358						31.9171	15.0438	26.8316	10.0786	55.6609	6.25515	23.7888	19.2366	4.46512			19.4274	11.8067	4.95285	24.4898			7.59227	32.9179	3.75876	13.7336
																		1.15151		0.682974						17.8319	4.62804	226.051	22.0391	24.2297	23.8745	29.6772	24.7183	10.8065			76.4842	24.6187	4.58971	23.5532			9.22978	8.53737	12.0343	7.1105
																		0.897227		0.847688						4.58144	14.4657	28.0328	14.4032	14.4808	12.1997	13.5694	62.5736	12.7597			16.7602	3.83386	10.5617	7.44827			3.36121	16.0805	13.057	20.9991
																		0.813374		0.872614						5.94941	167.054	194.524	14.826	16.4927	17.2869	7.27618	49.3909	12.297			12.7675	18.945	5.93911	11.5113			17.7355	9.39851	12.0801	5.71294
																		0.878165		1.03821						4.03619	12.7622	14.1403	10.1985	6.78064	124.519	30.8539	8.25698	10.9386			13.2865	4.2827	7.46477	29.9574			15.6251	14.7731	18.0307	41.8574
																		0.938106		0.892223						116.236	44.2312	42.2789	8.41065	14.4463	26.2113	7.03623	24.4875	14.9583			25.6847	7.79768	5.43918	11.1567			4.31906	11.9793	34.2271	39.7737
																		0.96135		1.05686						74.7369	69.3683	36.4189	34.3817	185.517	13.6911	8.66938	21.0759	29.2934			13.7637	7.77883	12.1379	3.92759			11.0972	7.4201	5.48521	12.9195
																		0.926824		1.04253						23.358	39.945	6.61892	10.9052	10.4153	12.2316	9.68496	31.1051	7.87515			18.593	19.7314	5.40135	12.5692			6.61921	6.82092	3.44113	47.6835
																		0.93907		0.999015						54.8157	22.5406	386.588	21.2632	19.3956	29.9523	6.06376	24.6274	14.3715			41.5717	7.43283	9.09597	13.3555			6.26484	37.3691	8.91464	13.8734
																		0.887203		0.9382						102.116	25.5762	84.6672	18.7583	11.0927	9.93181	14.6609	52.4312	9.12752			28.8596	9.85169	13.1061	20.3732			7.67636	24.9617	13.5314	8.00055
																		0.928495		0.838522						40.7331	21.2814	213.971	5.72811	37.4084	19.6591	3.7856	57.6473	30.2228			7.64993	13.844	15.3342	13.8081			38.4001	30.8055	9.56733	17.1062
																		0.868628		1.0619						18.2381	101.427	105.912	17.2186	31.9172	23.9538	12.2374	12.7481	20.6242			10.612	8.777	17.1475	10.0582			10.5684	10.1661	34.7695	8.26835
																		0.699139		0.980417						134.188	10.4808	58.1886	33.4931	17.2227	106.079	38.9886	83.3163	6.42849			110.2	18.1229	9.41916	14.447			7.47664	12.911	40.4752	11.2132
																		1.00914		1.12498						321.095	8.34878	139.81	6.23841	6.37408	6.48199	39.3843	43.6712	8.89535			4.30357	14.5508	16.1947	7.18478			13.0445	81.5972	9.35651	29.8828
																		0.939744		0.907878						7.06514	4.4277	47.6002	13.794	8.22646	3.23551	5.40389	41.8907	19.8265			48.701	9.80257	4.92002	5.17453			5.83469	4.4931	16.3477	15.484
																		0.994077		0.84341						35.9442	10.4305	54.6904	12.1824	10.304	6.84158	21.4524	14.9329	15.8034			85.2245	4.13161	15.8686	41.3123			8.46253	6.23745	11.141	13.1359
																		0.827963		0.952701						8.97031	140.183	101.078	11.7996	12.3981	25.1179	61.1127	14.6503	12.172			54.2076	11.2231	31.81	9.05053			4.95348	4.90064	4.87715	55.7044
																		1.0377		0.870796						179.279	19.0309	18.8575	7.41745	9.03057	58.1419	5.37236	15.6028	6.06614			76.4027	18.9646	21.2132	7.29519			23.1022	12.848	11.177	7.50152
																		0.930275		0.882609						181.686	22.7111	50.6519	13.4398	8.88696	8.12583	11.9465	25.7464	7.65523			39.2073	11.9555	8.60882	7.38155			10.1226	29.0356	21.5737	13.1267
																		0.938493		0.891856						259.083	26.0966	78.5834	10.9947	5.34723	18.2452	10.2972	15.9007	5.36362			5.87501	20.3803	4.94799	12.6553			11.4834	21.278	40.7211	15.4416
																		0.876271		0.980665						17.2173	12.7749	140.012	12.5186	27.3675	4.84329	10.7473	35.2884	17.0556			91.5012	4.29782	5.78957	14.7594			22.2575	14.7939	9.00388	6.93545
																		0.914009		0.87751						6.82477	10.7292	15.5869	11.9026	18.7019	7.83074	14.8769	54.9057	24.4448			19.3348	10.7505	9.23051	17.3352			5.22958	13.1389	20.4504	4.90811
																		1.06198		0.878596						6.88438	12.3833	7.63485	17.9332	16.6479	4.18567	9.8638	12.6347	5.546			4.81008	18.1066	24.2687	9.17179			10.5427	6.95402	7.44868	29.7414
																		0.890186		1.1435						53.3724	27.1339	46.9261	29.6934	43.0794	10.769	4.36288	21.7528	11.7187			21.7073	12.3225	12.0535	10.9545			9.1791	32.6495	41.5417	22.0816
																		0.97173		0.777592						41.6675	31.1427	104.564	12.5123	12.2583	9.27895	52.3879	25.1097	10.3647			38.1335	20.8247	10.2314	12.5052			30.8332	11.4076	4.94768	14.7579
																		0.909466		0.748664						75.6767	11.6516	493.873	11.5878	8.42966	19.8653	8.14034	19.5455	12.7587			4.16955	5.09781	6.8449	8.92458			8.69097	17.3704	7.55497	5.22347
																		0.612298		0.833505						100.244	78.2503	356.713	29.2169	15.2066	6.60973	11.0495	16.6332	10.8862			24.5608	7.21535	5.63525	15.5386			22.3968	37.0311	7.24856	17.622
																		0.916567		0.947693						6.0712	18.5319	25.0953	12.4047	18.1481	9.2026	10.0572	60.5827	70.9034			20.6222	15.913	11.1793	20.4593			8.63423	13.8896	8.19121	25.0415
																		0.875303		1.02092						59.2705	17.7078	56.9022	5.48065	8.17191	9.13562	59.964	56.9503	10.4947			20.9487	33.4201	11.9667	12.8966			26.8661	6.21777	12.9639	10.9422
																		0.860451		0.980451						21.8894	5.41486	15.2982	4.41158	12.8888	7.73965	19.5825	41.74	17.0718			70.0053	11.1052	6.32701	16.0782			13.416	15.5274	16.747	30.804
																		0.812224		1.00485						100.364	26.4738	150.192	12.4375	6.66219	11.9069	28.6985	40.8496	9.36117			15.9646	22.2027	5.84437	6.29961			21.4418	9.3913	7.04387	5.69168
																		0.937033		0.975942						17.9547	46.5369	31.2489	18.8848	32.471	7.93841	15.3552	18.214	28.3743			77.1291	4.69666	6.31863	23.0785			18.244	23.2917	10.9413	10.3848
																		0.95965		0.886468						100.023	14.0452	60.1473	6.82288	23.4443	24.6499	7.52562	29.5092	6.38403			7.04743	24.0664	11.439	9.62636			25.9447	47.8589	9.99014	7.98503
																		0.96749		0.819646						39.2878	108.659	10.1229	10.6532	153.786	16.1714	12.4009	12.8961	7.9957			23.3557	28.2278	7.56105	15.9946			11.2216	3.39665	22.132	6.20052
																		0.960484		0.890123						33.7472	49.9856	96.4019	15.5497	38.5999	19.1901	76.9092	27.7205	15.0835			29.2186	5.84339	8.53126	21.098			34.9259	18.3766	11.7754	10.1541
																		0.95275		0.90687						14.7918	31.0337	152.468	86.4867	20.6585	21.1746	33.4057	5.54471	7.66867			34.5549	27.9018	38.5628	37.9038			23.5922	11.1732	6.22742	33.6523
																		0.958208		0.962265						5.26181	34.3382	523.853	7.39249	17.4419	4.54859	17.1819	15.3566	20.3004			25.0011	8.72414	5.50056	23.063			5.47199	8.29167	33.7406	8.57306
																		1.013		0.977873						39.0296	12.5051	153.913	24.6271	10.9167	22.1961	14.9247	6.18393	23.2605			10.994	13.9182	10.4994	13.28			15.8989	5.63688	69.5291	25.7273
																		0.894539		0.931282						32.3664	8.24147	65.015	13.3852	19.7194	6.32731	30.3566	14.3365	9.55127			38.1605	8.75638	7.97408	6.13605			6.02774	41.0029	21.5608	10.5324
																		0.998409		1.04749						22.2798	128.128	26.3017	58.3499	8.51696	19.0134	20.8642	21.5409	7.47412			19.2985	25.6772	7.51593	5.00635			49.5054	9.61314	23.0726	13.3561
																		0.688796		0.734612						24.1564	7.19378	10.9683	13.1302	29.21	8.65808	9.61823	7.76687	5.85789			26.7457	4.37777	14.8402	18.3659			12.3265	33.0949	8.4899	13.559
																		0.844612		0.946914						24.6297	36.7808	165.785	22.4103	19.4338	10.8616	21.1655	11.4261	11.014			13.7428	33.7236	15.1452	36.9674			5.74202	14.7645	3.88874	8.78616
																		0.82728		1.01046						48.6974	67.1354	122.984	24.6251	5.49446	27.8253	4.50819	116.435	23.9865			13.9196	11.3632	23.7969	4.74661			37.8403	15.1518	20.1169	5.3528
																		0.904236		0.786649						27.0856	19.8783	162.133	14.2273	9.14826	62.9123	6.96529	25.3288	13.7166			24.2827	4.97473	5.36395	6.60605			5.70387	14.372	12.1515	5.90008
																		0.931422		0.952757						101.598	52.1321	32.9846	12.5715	17.8842	3.70626	25.2796	15.3617	6.65307			9.58889	45.971	14.3733	7.61912			8.51985	10.6758	14.3974	18.1603
																		0.826338		0.969515						266.146	4.55072	428.036	19.4361	11.1815	6.70722	12.6746	11.6355	6.61793			23.2686	9.93881	9.15559	4.70183			15.7438	18.9607	7.60525	15.22
																		0.831229		0.4534						427.099	19.1574	41.4732	29.5386	14.5868	27.8004	4.18414	75.4711	7.96151			15.7836	45.719	5.6768	3.95919			7.78563	5.55019	10.7816	37.3083
																		0.879378		0.914536						27.4147	5.47671	12.4497	10.2658	5.70649	15.6363	6.59221	15.0461	9.47006			25.2691	8.93164	9.85648	27.6433			8.16098	28.7912	26.3166	8.87332
																		0.96337		1.0023						75.68	50.9653	18.8508	12.0532	7.44091	61.4524	26.5651	8.51472	13.1437			14.1599	65.1109	4.67737	8.64591			22.2262	6.31895	48.1992	13.3867
																		0.886423		0.939711						197.997	27.7308	180.193	8.49767	6.77164	14.8523	20.7107	22.8248	7.32905			23.7466	16.9899	12.5511	7.68571			13.5245	6.18893	27.3421	12.781
																		0.890914		0.993023						31.2362	4.95582	24.9549	12.4826	6.44525	15.8154	7.22497	19.0816	26.0286			27.935	8.55412	16.1874	37.033			64.1613	116.754	12.5119	13.1927
																		0.838053		0.989203						44.1477	166.616	10.7457	8.93392	10.8313	16.2414	6.5906	25.4096	8.17897			18.5177	7.80785	80.2059	7.5291			9.75677	8.94614	20.3391	8.51884
																		0.828501		0.981575						18.6452	4.37967	27.2033	11.3951	11.3263	15.5021	115.773	59.2064	10.4706			35.0106	20.1061	7.20948	9.39494			5.59562	10.27	44.8472	28.2376
																		0.799429		0.967135						55.1513	57.1754	13.5712	12.4126	6.77227	14.8616	7.9912	20.3304	16.0751			32.6792	6.64762	5.35815	3.98533			5.51439	4.33205	11.7289	4.03896
																		0.94917		0.740665						41.6791	40.3962	44.4826	19.1296	15.4983	20.5443	20.4018	25.9255	18.6588			90.8414	4.56909	6.82252	15.6462			15.4621	8.84506	35.7737	8.67823
																		0.820661		0.938679						216.512	100.816	7.20146	21.4978	14.6622	7.30655	51.6264	8.73251	10.5243			36.1846	14.128	4.24854	14.2891			15.404	6.18979	5.05627	17.1323
																		0.834118		0.859044						108.098	25.3034	386.622	39.4111	15.6514	5.989	32.9674	12.3869	10.1112			38.7201	4.35903	7.93868	47.8485			20.2466	30.4892	10.1934	11.7391
																		0.770038		0.876958						16.6518	45.6279	81.659	25.7686	14.3626	5.79729	22.0863	20.0561	5.50378			12.5165	10.0097	7.79007	8.57623			16.0632	14.2244	5.78408	28.1413
																		1.09744		0.779947						59.3939	28.3168	99.1212	27.9585	26.6321	7.99892	26.723	29.4551	7.15021			22.6526	9.18593	9.07958	21.8914			9.11308	5.97875	5.97652	9.16301
																		0.894548		1.04586						42.6977	32.2884	17.8422	28.1928	9.51815	14.5879	6.0467	14.0169	23.967			45.575	16.7396	9.20358	5.76558			15.5656	15.734	12.2279	29.9273
																		0.986256		0.963521						195.96	38.9156	135.701	23.9384	6.02508	76.9083	7.20535	34.0164	7.68345			12.1228	8.50442	60.8029	10.7588			8.88716	12.5928	14.0711	12.1877
																		0.689064		0.791267						18.3209	38.1016	57.3112	12.0284	9.64892	10.0042	7.35226	12.5069	130.276			16.6886	6.27867	10.936	12.2727			14.5207	8.6075	12.9382	9.1646
																		0.854713		0.91291						5.72287	7.58552	98.5924	17.7893	15.4568	5.613	32.3513	36.0368	12.2228			39.6925	11.7596	11.5578	18.7719			74.6771	12.5247	20.5847	56.8034
																		0.86143		0.948709						58.4738	37.2164	3.42122	5.84051	6.80904	14.5634	13.797	12.5346	10.1801			57.6763	29.0548	12.0566	7.59095			10.948	20.6221	19.8022	4.4022
																		0.858401		0.822197						34.4414	11.6951	33.9677	12.9715	29.5585	9.90888	11.7699	24.3055	24.9592			46.8944	18.5106	5.05497	14.0376			36.9465	21.5701	11.7644	12.2
																		0.855689		0.913139						43.202	23.0471	13.494	24.1899	7.62453	4.82367	66.7775	32.1137	11.6394			17.0224	10.9089	60.2002	4.9181			9.32509	6.0047	69.6641	13.7631
																		0.769379		1.29085						15.7676	64.3578	102.043	6.23586	15.4701	10.5909	19.9977	21.8974	7.11347			7.14439	22.2693	13.6747	10.1536			10.0857	34.1125	17.239	6.77587
																		0.820671		0.997011						44.0164	7.4196	64.0844	3.47048	17.1711	7.23732	5.56984	12.4686	12.1607			53.4071	39.6639	28.6863	30.1716			10.8216	12.2421	29.2827	14.3394
																		0.815418		0.912201						31.8592	9.17521	72.2868	8.71962	27.8706	21.1136	14.948	38.8226	12.5478			20.9431	25.9372	8.04992	7.2446			21.663	6.82064	10.8492	13.3613
																		0.96306		0.809554						87.3691	34.1143	37.3677	5.05112	5.906	9.42066	16.0161	16.2827	15.1895			35.6332	12.0122	10.3047	23.9172			43.6598	16.4758	14.3442	6.85384
																		0.951192		0.951293						37.6536	41.8111	11.4745	37.2795	9.21516	6.69432	9.01995	10.5388	8.21508			37.7472	68.2364	4.72698	3.60443			21.4239	19.9252	9.74456	13.0101
																		0.906511		0.943159						34.0552	21.361	427.461	14.0433	7.78428	11.1951	7.24898	14.3919	15.3447			29.0541	44.9238	3.35924	3.85126			6.04614	8.41302	5.19719	28.3143
																		0.9321		1.0141						84.131	47.9626	465.697	4.60403	22.3057	14.6117	26.4403	10.4169	4.25375			62.6188	23.7978	12.5157	8.1046			7.34866	10.0331	4.16712	8.85143
																		0.828541		1.04537						63.892	55.0512	45.7822	36.6286	10.6906	5.17127	17.5905	12.7198	5.39941			76.8796	25.652	17.0508	8.78341			48.0588	73.0008	10.4061	10.1014
																		1.0577		1.04541						37.5214	275.715	68.8208	8.70617	12.7293	12.6308	22.147	12.7145	15.4291			81.9787	11.5878	14.4113	5.02024			7.4699	11.7381	4.40962	10.805
																		0.944359		0.960814						65.1332	6.41335	6.55681	18.6433	9.45986	4.97861	9.32384	22.2925	19.7228			54.5246	33.6164	11.7231	26.9702			22.7635	5.4668	7.31079	12.8752
																		0.932738		1.02423						16.2613	27.4345	19.8299	23.0146	6.67988	13.0764	34.4868	6.8178	17.9777			42.2878	30.9531	14.2131	5.36397			6.23508	15.6192	13.2961	6.05864
																		0.837672		0.831178						31.6668	8.50827	60.0269	19.7151	41.0315	11.9049	10.9535	26.8012	128.707			13.3513	15.7552	3.86965	14.5092			36.5715	16.5853	6.88949	6.08955
																		0.921433		1.00052						55.8254	10.8088	105.487	20.1549	4.3178	8.00443	15.0447	18.1784	8.91554			31.2012	13.9964	17.4257	9.09918			13.7488	30.0938	4.61205	10.112
																		0.916766		0.95489						10.6593	48.2193	20.2578	11.594	12.3303	7.46989	5.59628	42.3054	10.333			151.477	14.7552	29.0998	10.3349			19.0164	16.2826	10.1128	5.72193
																		0.951239		0.995176						39.8396	6.20554	47.0457	4.91901	8.72768	66.0083	26.3197	26.9429	13.5214			36.8045	7.65368	7.89	10.5556			6.89119	17.3105	9.82987	17.3525
																		1.20948		0.924448						12.8741	9.88312	116.743	45.6068	19.7174	10.763	11.9612	13.7548	7.10126			38.8157	4.40234	6.82029	44.3596			11.3713	11.3754	7.24442	8.7118
																		0.823772		1.13412						137.376	47.1166	20.4158	12.6008	12.411	6.82899	33.0493	30.798	27.2867			3.91414	5.73981	15.5107	18.1283			8.67304	5.96107	6.60248	23.5361
																		0.992913		0.966473						100.016	13.5897	134.672	19.7768	7.10992	59.2558	154.842	20.0488	54.3578			8.82562	22.3021	20.1127	18.1984			17.3838	10.0661	4.23675	12.8503
																		0.932912		1.00795						24.4225	15.3724	71.681	5.28893	18.1439	23.1139	10.3317	14.9506	14.6649			42.5463	4.20327	21.7024	16.9952			27.5191	48.8265	23.2777	9.71304
																		0.907045		0.991294						18.612	47.2029	22.7829	18.8891	11.341	8.79791	11.0266	47.1323	17.1213			30.263	22.8333	4.76016	9.63892			22.4383	24.6055	5.54379	8.52275
																		0.988043		0.969154						143.478	8.79662	7.7669	19.984	6.72428	54.0833	13.9537	92.1025	16.4028			28.7395	10.5537	9.96596	12.3218			10.6406	12.0575	5.4091	22.1561
																		0.919441		0.973381						8.71513	64.4467	74.6139	9.14659	15.1288	30.7562	47.1234	9.5928	9.69559			24.1442	6.36018	25.9454	20.5566			12.1705	6.6218	4.58721	7.83778
																		0.955366		0.844877						16.297	116.939	111.951	12.3585	6.71499	9.74747	56.6161	38.664	25.5557			46.8748	10.2936	28.0756	29.2623			36.4064	12.1689	8.01234	11.2858
																		0.959367		0.723305						46.0416	13.6934	12.6951	129.806	68.7368	3.8984	17.7627	13.559	6.62038			66.4295	29.7585	54.6333	11.3617			17.892	9.04089	18.63	29.716
																		0.900403		0.985849						81.1622	13.5658	14.5594	21.0255	8.70439	10.0072	11.3591	18.2901	9.36768			5.02861	7.65243	6.71267	20.5602			3.58415	11.5135	9.38419	10.1818
																		1.21704		0.91855						5.17549	57.6455	13.7601	14.0924	8.0763	5.17453	40.1126	9.48356	19.7708			17.9809	9.46828	9.57215	52.0156			10.2282	14.9422	16.6336	42.1567
																		0.588465		0.904165						110.516	71.6828	85.5986	8.88556	11.47	12.9475	5.89719	6.87507	13.7796			18.3421	22.4505	5.41036	11.2743			13.7591	8.32146	5.53736	4.69896
																		1.07935		1.02572						4.97995	24.3094	429.249	12.974	26.4139	6.68695	10.935	39.5516	10.8521			33.7038	16.202	10.1651	7.21623			8.13519	5.25702	28.0365	14.0505
																		1.01654		0.921727						17.3236	78.0687	19.7958	48.0896	10.9933	4.09136	14.7157	31.614	11.4545			20.3368	19.105	11.5994	15.7635			7.45404	14.6809	8.17102	15.1059
																		0.879046		0.943608						180.811	10.8893	89.8688	11.5549	3.09601	10.773	36.6451	41.4327	166.058			5.09943	11.279	5.35783	9.92237			21.6884	11.7952	10.6957	26.3326
																		0.984645		0.983831						83.9986	32.934	139.585	6.08308	9.72134	54.6687	5.41388	23.0316	20.67			32.6417	17.2496	6.11017	14.5882			8.59759	16.0885	23.6947	23.6754
																		0.797577		1.16576						25.7104	9.91371	30.9777	6.64697	9.22778	33.69	19.0239	70.2765	10.5564			14.3065	13.0234	20.811	15.3984			14.892	14.9165	12.2677	10.2019
																		0.987668		0.98596						340.024	5.63588	29.1523	12.45	27.2585	7.14439	48.9416	29.2465	10.518			21.3563	5.79483	6.36405	50.6442			22.8963	13.0735	18.5131	14.0044
																		0.892165		0.951745						5.49829	12.3897	61.576	20.0206	55.5764	9.22582	19.6074	16.535	7.50194			50.0521	57.6436	14.7619	8.60152			32.2754	17.8696	17.4988	14.4477
																		0.885684		0.962777						68.7687	14.7266	244.279	20.2395	7.9665	7.03877	21.8379	29.438	101.631			27.9551	27.0078	25.3011	9.25094			6.04895	10.5504	11.8313	8.29253
																		0.9545		0.965993						12.2822	28.3641	52.3083	8.1516	14.5302	8.52962	25.9004	40.4058	3.13853			43.5883	4.86719	14.3471	9.29386			19.149	22.1225	36.8729	24.0664
																		0.947738		0.982685						30.5768	48.2501	63.9567	16.7848	33.301	10.1054	25.3835	73.9483	10.4775			26.1704	8.64042	11.2937	3.85673			10.1705	7.72319	4.82902	10.4766
																		0.520016		0.885568						34.7708	10.9715	59.0137	10.8017	4.84488	34.0371	45.0023	31.6197	33.8247			21.1548	13.2448	8.24211	15.1371			13.0982	20.1906	11.7431	17.6122
																		0.960014		1.01385						42.1105	28.3189	243.928	41.2841	17.4798	18.983	5.79733	13.7585	7.5272			16.893	14.4332	10.3999	8.70834			14.0362	13.1687	9.1492	10.7936
																		0.933777		0.985005						172.275	32.932	381.795	38.2445	12.7765	27.5637	7.04684	56.5661	19.8258			108.061	13.6822	6.30702	11.3839			9.68666	11.1883	18.8397	16.4981
																		0.996174		0.89145						7.84871	88.6652	6.0077	8.35128	12.5403	15.0737	25.8712	20.0896	19.0573			57.4328	3.3048	18.3574	7.11959			6.16184	11.9317	7.71715	29.3548
																		0.736885		0.790262						27.5238	274.041	5.50703	20.2659	22.7826	30.6008	14.0842	37.1183	15.4899			9.11599	17.745	26.472	6.38371			58.6862	34.0284	33.6948	9.85024
																		0.83127		0.975968						47.8074	11.2801	21.4441	7.92155	28.4621	15.7693	15.4405	70.2782	10.2964			136.824	5.02248	16.5131	5.45609			7.50399	16.6967	13.8265	21.9591
																		0.714304		0.960995						202.555	15.266	7.56524	13.6483	21.3192	7.00622	11.5977	74.2239	76.2249			33.385	11.4335	9.73876	40.5945			13.427	11.0813	9.73657	5.25955
																		0.727802		1.07418						12.9223	146.323	131.345	6.66348	59.2948	6.91896	13.8171	22.3947	6.26582			19.5764	9.95013	13.843	11.6697			17.1722	8.55776	35.7523	27.4254
																		0.784658		1.00892						58.0106	14.4519	79.4885	5.49816	15.8941	45.4074	34.4304	55.2477	55.1106			8.37972	3.76585	8.13709	9.00411			18.415	22.6927	13.4614	23.3787
																		1.09443		1.05226						22.3886	12.2725	60.0393	17.5673	6.67497	10.4047	5.51991	43.2441	6.53546			18.3219	5.67486	107.763	6.89274			9.02092	21.6231	12.519	15.3186
																		0.985105		1.0428						63.5861	95.5584	126.61	20.998	14.4769	14.6828	22.2873	35.0583	5.60886			69.7019	17.5239	7.02745	22.9781			4.43484	8.36109	8.97899	10.6058
																		1.03964		0.823842						21.1526	5.58149	41.433	14.6607	9.36243	10.4934	20.9929	5.69626	64.8822			15.1398	19.7798	8.36563	10.0661				37.3222	8.47024	14.8461
																		1.08156		0.901977						151.144	39.3805	142.612	6.66729	20.8213	8.47056	86.7734	34.1945	28.7158			59.9316	14.2623	8.16317	3.70497				12.162	17.4029	5.75585
																		0.810238		0.928312						83.2383	28.4178	42.2679	7.47758	19.24	24.1241	24.4283	74.5879	3.84224			75.6802	18.4516	12.0437	25.5467				19.2391	12.8644	5.94429
																		0.855922		0.930427						99.6348	88.0858	10.5636	14.3226	10.5632	5.54312	27.0768	39.6692	20.4016			61.8955	18.2263	13.4136	12.0895				5.76508	89.2299	6.45233
																		1.05738		1.01695						26.6218	64.3123	116.847	12.4507	41.5129	7.37577	24.8144	27.4134	9.62921			17.0081	15.0737	8.8166	9.36016				25.1826	21.0389	6.92871
																		0.963454		1.06437						8.43673	18.3706	37.3902	16.4437	72.0459	16.2425	11.4935	28.6855	11.8878			11.9222	21.2291	3.7137	12.5992				5.08533	16.7837	10.503
																		0.748468		0.987997						22.5294	299.276	133.679	20.0063	17.9038	12.3831	107.875	34.5058	7.43329			86.3852	6.50193	7.16889	4.39128				17.7857	10.3519	11.7293
																		0.984471		0.998076						76.6284	16.9969	24.611	12.306	20.9881	12.7443	10.5781	49.05	12.4111			89.5047	9.05313	8.13813	17.4738				7.98572	20.4408	10.764
																		1.23736		0.337208						9.47199	21.8225	7.55304	20.4524	14.7544	6.23677	17.8457	11.5324	15.1655			22.4143	14.2776	6.07991	5.65915				7.10968	15.3634	25.2969
																		1.11598		0.893399						43.5583	63.4067	82.9831	6.1569	11.7202	11.1906	5.7519	17.782	13.4701			80.1054	5.52573	3.45176	32.1359				13.799	8.97028	16.8212
																		0.954511		0.886987						54.2938	74.4044	44.4023	17.6208	26.8306	23.5694	82.549	48.1885	26.8337			60.8743	11.8817	14.4638	10.7346				28.2657	29.9315	23.6209
																		0.791429		0.177539						6.25458	6.43816	11.6503	18.1054	23.088	5.12782	13.5616	26.0489	6.89216			44.8123	18.2048	18.5141	30.6516				23.1528	16.2999	25.5024
																		0.935152		0.91018						61.2681	17.3152	49.5309	13.455	4.76111	9.88311	8.70581	9.32903	16.2248			39.3507	8.87716	31.9291	13.4969				13.1497	21.2687	16.7204
																		0.924007		0.782078						87.3976	10.42	22.8582	16.3006	7.34068	10.3935	30.3253	21.7798	19.1605			39.4478	20.1753	4.92063	12.1835				5.55058	22.2141	6.97658
																		1.10042		0.961196						104.249	119.33	26.3744	25.6582	11.8811	5.89779	14.5206	17.0823	12.7736			20.5984	10.7089	4.70771	9.85296				18.5748	35.6555	7.71217
																		0.805904		0.87543						53.984	32.7921	44.3956	35.8947	25.7327	7.86946	12.5703	21.5409	12.4362			5.34976	20.6851	22.6104	17.087				30.2927	4.9667	20.8363
																		0.868215		0.952057						7.66346	4.71246	169.296	16.5748	85.3922	16.6226	22.1348	21.1069	12.8241			12.5296	28.0506	9.25286	11.6693				20.2235	13.7479	4.59909
																		1.03083		1.03341						5.14518	29.8356	197.824	93.831	15.2509	5.93201	17.984	13.6101	30.0168			67.3641	19.9246	4.40416	7.05298				8.83292	22.8259	27.1803
																		0.693404		0.97374						97.2148	33.5458	21.3485	17.8785	22.259	4.22085	31.4691	28.0173	8.31506			25.2362	14.9159	22.1961	5.97002				10.5153	12.595	86.2993
																		0.782713		0.955753						80.0077	381.991	13.7018	5.52055	6.58523	10.8775	5.92586	18.2589	12.1696			34.6529	32.9095	9.39429	12.75				7.17242	10.2338	71.6304
																		0.590593		0.990303						32.6561	60.7468	119.626	6.97524	22.5768	7.18178	7.95315	14.0945	7.77435			87.6077	21.3236	12.8907	15.1126				34.9992	76.3781	7.29231
																		0.897569		0.919384						9.01477	7.669	123.641	33.3534	17.253	10.7646	10.7796	36.8935	14.34			86.9532	5.54993	8.85592	42.2062				9.64986	10.7604	10.4397
																		0.898918		0.991777						65.1357	36.9635	54.5637	35.4287	9.28059	6.6102	21.8453	12.9694	5.44163			142.47	5.0029	6.40703	18.0195				13.4679	16.6118	34.1912
																		0.847098		1.10992						137.53	16.9524	46.1174	11.3969	8.95902	12.7133	9.69202	21.3099	9.3458			55.1984	9.88181	4.92257	5.98002				20.6217	16.2607	6.45192
																		0.924474		0.836708						37.3103	58.4646	12.6533	22.9268	30.8126	29.2636	34.2418	39.7171	8.17382			218.514	28.2916	20.2979	16.6682				9.12369	11.8309	5.63265
																		0.920845		0.915473						51.1879	9.33229	21.0389	8.14449	9.93252	30.3755	59.0152	14.0717	7.98729			4.36191	26.5568	21.1036	17.6368				14.9623	13.8877	11.375
																		0.751682		0.92599						41.3492	10.2036	47.1811	37.6362	7.8165	4.88973	28.1932	18.8386	12.1806			24.5621	8.55469	5.54662	8.83665				7.17215	16.3932	9.45336
																		0.912994		0.93846						34.5556	58.6172	53.32	21.6891	37.1573	21.2293	17.3934	5.30756	7.4228			25.499	20.104	10.0039	12.9044				38.9237	16.5074	12.0055
																		0.934369		0.887183						44.8661	14.575	9.71072	15.7596	5.91076	10.3172	15.375	22.8135	26.6983			24.1348	24.9223	4.03463	8.00407				16.6844	13.5958	22.373
																		0.695624		0.860931						20.2555	26.6749	4.75886	10.6701	185.386	17.8022	142.765	20.3632	17.6365			9.86239	13.608	12.3486	7.9883				54.7726	9.79266	64.9327
																		0.789027		1.03405						16.0722	26.4787	10.2623	27.3668	11.2656	5.51286	19.7611	12.9811	15.3129			19.4104	3.69693	5.93294	9.56102				10.5418	13.5243	30.8042
																		0.753155		0.864651						13.32	31.5528	161.484	24.5047	19.7546	14.5845	19.848	46.5522	10.8262			23.0413	6.76746	6.5274	7.12866				6.91852	4.35742	21.178
																		1.13553		0.950554						20.2141	5.78894	58.3623	16.2251	34.1587	18.7446	18.4787	16.7246	31.1743			257.497	18.5151	7.06418	14.1481				6.84958	16.2511	14.1047
																		0.866276		1.04029						23.958	25.0201	105.54	16.133	4.49209	12.2993	4.39287	16.3264	10.4099			34.6046	17.4677	11.7487	38.3688				28.0587	48.3878	13.0399
																		0.952771		0.794091						15.4921	45.0878	12.1745	11.0686	46.4742	4.17375	53.7506	15.0498	20.3313			24.31	5.41423	20.6157	21.9069				36.7077	17.2662	17.8072
																		0.870846		0.783545						59.0987	69.3879	141.434	6.34568	14.0386	62.645	10.1544	14.1341	3.41628			65.2371	8.00392	7.37258	9.73243				8.34719	10.8015	32.406
																		0.920018		0.984503						95.9397	30.1275	321.193	13.6235	8.98794	5.11682	47.5194	41.4572	18.7484			71.0999	11.1581	6.08378	13.1502				17.366	8.58588	18.5687
																		0.989904		0.739828						50.8413	32.8425	8.24344	57.0284	12.8486	12.6453	14.3325	9.57123	25.4663			25.0502	7.7037	20.5426	7.27647				10.1873	6.41013	33.1612
																		0.917671		0.952893						23.9688	28.6521	19.8594	10.812	26.9548	31.4886	5.23672	26.3424	10.6528			40.1512	11.9455	15.2313	26.0718				7.6326	13.9079	8.33807
																		0.887168		1.00747						24.7302	6.85089	623.666	24.1573	9.89438	14.0781	9.1114	13.3169	8.4796			99.5209	15.5306	16.279	10.3728				9.28262	7.69692	13.7732
																		1.02465		1.04055						56.588	16.5594	170.466	3.52421	45.9451	13.3442	16.8694	20.7799	39.2107			96.7733	10.3474	7.8874	17.738				8.97152	20.4265	12.8022
																		0.99183		0.908594						18.8788	15.4785	208.537	27.9427	16.419	11.5366	30.9419	87.0354	10.3497			34.3505	52.4023	18.8404	38.3006				10.131	13.9006	18.3219
																		0.88485		0.747609						5.82727	13.6797	45.3599	15.2138	44.0602	16.9717	13.7904	24.5662	22.0632			38.8342	23.7964	14.7184	16.5637				22.1276	12.6882	7.7737
																		0.934574		0.672048						12.3318	75.8225	488.968	6.04733	19.5159	27.0231	23.0605	11.2257	5.68389			50.958	9.09735	9.5367	5.61944				9.23721	18.915	8.4767
																		0.862908		0.822666						39.3792	9.96786	51.0176	8.72802	14.2337	19.9171	18.7417	25.2198	62.0778			22.2045	20.1833	9.07324	14.3487				11.9888	18.3295	37.5506
																		0.716195		0.971925						35.2376	13.4049	20.918	42.6716	5.14197	36.4913	33.1355	25.7083	73.807			7.84237	17.5004	4.69186	23.0326				10.3954	9.52511	6.08153
																		1.01133		0.918969						10.4637	10.8774	119.422	13.3129	21.2207	14.0417	10.408	23.0759	93.9354			60.8558	14.2775	4.37224	15.6897				6.61635	19.442	7.13844
																		0.887358		0.852092						55.1603	130.869	308.927	8.02372	11.5205	14.0331	46.0061	42.439	85.1065			7.87488	16.9198	17.4543	5.74931				8.63982	19.2249	15.2619
																		1.01352		0.915114						55.3385	9.73165	86.0361	10.4141	8.96713	32.0985	8.47189	17.3684	18.8331			11.7396	16.2756	14.9204	14.468				12.2178	6.85279	23.466
																		0.996292		0.911833						82.7459	7.40993	112.153	14.1586	21.776	9.59438	31.2741	30.5216	21.3			16.3635	10.3999	11.5744	15.9671				4.52109	13.7825	3.15724
																		1.16447		1.01839						25.1101	7.47601	74.6745	10.0356	6.36114	4.78366	6.01285	4.33551	48.3947			45.9734	26.5103	14.8953	14.2588				8.56395	16.3212	15.6829
																		1.05772		1.01137						83.7888	37.9265	26.3221	12.3498	48.9206	39.7535	29.4386	27.4083	7.73317			63.1213	16.2346	17.9894	20.6452				31.4604	20.6641	5.73289
																		0.789291		0.280996						180.38	16.376	143.839	7.74081	21.8433	53.5199	7.97341	22.4505	49.5698			78.6374	17.0497	5.0556	5.52716				52.2391	3.88158	20.6648
																		0.954218		0.90164						39.8841	268.079	323.123	11.4854	47.4669	17.5153	28.0444	42.2203	12.325			23.4591	9.08403	28.1246	4.88129				16.9916	8.48763	23.5069
																		0.938011		0.946846						44.081	33.4595	25.7272	37.5618	61.1889	12.2793	6.14236	27.5131	10.455			45.8569	49.9112	10.7234	70.5454				3.75194	16.9695	3.73763
																		0.855236		0.892896						72.4413	62.7652	51.0196	13.7808	16.0325	6.88101	18.7308	18.7831	11.1045			35.1096	20.6866	8.99886	40.3893				6.18038	5.78122	19.2805
																		0.958545		0.71286						5.67747	120.036	30.9618	9.6119	7.56327	17.0907	6.92879	24.2406	26.2607			16.2536	25.2109	8.51122	22.8316				3.49784	7.15163	25.5191
																		0.944551		0.816497						57.1181	181.469	5.63168	19.9047	11.1812	19.0564	27.3469	68.2317	13.1567			23.8681	20.9234	7.74951	12.6881				22.472	20.3792	13.2655
																		0.822009		0.907052						42.2081	54.6874	31.5889	9.80172	18.2224	5.49701	11.3517	26.9227	36.7479			78.4498	26.7234	12.675	34.4975				14.102	101.273	13.0593
																		0.888897		0.944105						10.543	79.0707	8.33467	4.38801	24.4306	15.8888	25.5341	17.1287	8.93871			10.1796	14.9964	7.88487	9.25741				10.3168	14.2116	29.7631
																		0.88018		0.663078						18.9613	6.93175	98.1312	22.1763	6.5607	17.2971	25.521	22.8589	5.42871			95.6954	22.0027	14.3753	9.08497				32.0039	11.7003	15.3048
																		0.952312		0.957997						103.078	192.605	23.1645	5.28824	11.0694	20.3248	15.16	67.4318	7.09093			33.8226	19.2693	3.77068	7.85355				17.5729	28.1982	15.2091
																		0.879944		1.02814						23.459	28.5034	57.9432	163.102	21.0644	10.1144	23.6748	13.3692	3.2778			4.88619	22.564	5.91977	7.72315				6.65208	5.74769	20.9167
																		1.02204		0.65875						15.1797	9.43681	65.5694	9.25778	8.66774	12.6117	12.7887	26.8676	5.05114			81.5118	21.7188	7.02555	12.2993				5.95227	28.3818	26.4976
																		0.813808		0.889552						20.3427	74.5871	70.7389	5.19867	3.79034	16.1809	10.3455	60.4335	4.02912			44.7458	15.4913	4.77335	6.59958				34.9297	12.3893	5.20774
																		0.783826		1.04932						141.693	9.11141	85.6994	9.08258	22.9669	15.3862	20.1586	7.28552	21.7342			28.9506	6.37436	31.583	23.9002				17.5729	23.7163	13.2755
																		0.971911		0.944087						44.1972	24.0166	8.1213	3.72433	17.2237	7.06483	8.34684	60.8222	4.88435			5.18385	8.69064	11.8757	11.3872				4.47694	13.6392	15.3711
																		0.863136		1.10047						19.2339	3.8284	408.934	32.8268	10.6664	6.31032	13.5942	55.1961	22.8821			38.5132	7.22634	11.0108	18.3785				17.5059	7.67899	17.7876
																		0.932273		0.857648						238.426	9.33694	59.8291	12.4066	7.1792	4.91326	7.90746	33.3148	15.7479			29.6083	10.6867	12.0115	18.3341				9.35376	7.35423	7.83136
																		0.975334		0.73505						327.639	100.843	33.986	9.62091	6.28356	6.36614	4.67095	59.2702	5.44471			90.5082	6.99169	14.8973	16.1382				26.1736	9.01316	11.8917
																		0.941268		0.94329						13.3088	95.6739	9.76404	7.42922	34.4984	6.63146	7.29296	49.6969	4.06937			11.873	17.8108	6.40015	21.7599				3.31627	7.74949	9.86634
																		0.989089		0.593262						31.6435	23.801	157.316	7.82424	26.1311	20.2237	5.17161	18.2162	9.36243			73.1999	9.97017	12.4726	12.4253				36.9603	12.7442	14.0956
																		0.891594		0.957318						102.457	59.5917	114.501	6.29963	24.775	4.40736	16.6737	54.3241	32.3712			29.1776	13.8675	20.3922	13.0594				20.0082	5.86855	33.7374
																		0.815622		0.945505						119.436	16.7826	9.35083	10.0297	13.2095	5.41228	6.93282	12.3096	16.2542			13.9758	74.2508	13.1894	21.4494				16.9489	13.0123	59.529
																		0.776757		1.05973						159.98	41.965	9.96019	14.1245	55.5783	6.66628	9.92659	34.5521	108.339			84.1744	9.1283	6.61676	18.3231				10.9138	10.6792	95.7794
																		0.935189		0.900531						72.2149	33.8981	77.6782	22.2467	20.4772	17.5654	30.0979	15.1366	29.6268			43.5924	5.69193	11.3317	12.4859				30.7184	28.0146	9.48557
																		0.930042		0.911728						4.19573	40.8264	112.508	7.36935	10.0625	9.25931	4.5878	40.5434	4.36839			39.9417	7.60741	9.98263	10.6512				18.1069	10.9594	19.4841
																		0.789132		0.94652						103.112	6.27715	148.629	18.7905	6.51076	8.52086	7.20016	90.418	13.9286			37.6197	9.5193	18.3669	5.37006				8.07215	5.00632	11.2124
																		0.909675		0.923911						243.512	5.51957	14.5282	22.4675	30.1458	8.39455	48.729	21.6652	15.6834			17.3697	27.1974	16.034	9.79059				13.7745	8.36809	8.4809
																		0.913808		0.838088						8.70932	61.4121	90.7254	9.49435	6.04121	11.5467	6.48872	22.611	11.1167			33.1117	11.9229	34.4789	17.6533				28.5969	41.7895	7.63783
																		0.812932		0.932497						110.133	23.3922	66.2033	11.4582	17.9506	34.5356	28.9521	25.5551	27.2947			23.1944	67.128	5.63988	4.28828				5.83117	14.4416	11.6613
																		0.953236		0.812353						5.42199	14.7618	5.2499	16.3434	3.86605	2.99548	4.03391	57.0709	10.0812			48.4105	20.8844	10.6274	8.26211				71.1301	32.7671	12.0165
																		0.94035		0.880407						92.1435	7.59001	10.5217	44.9889	5.02629	14.229	87.6142	28.851	4.48275			33.2289	32.2665	11.9415	23.0734				37.804	6.05389	33.1064
																		0.975619		0.712169						9.85446	7.14672	21.9932	17.081	5.3646	10.0155	16.2297	15.9812	6.72136			17.9333	4.55785	20.0665	16.8874				12.1916	14.6178	4.06711
																		0.938406		1.00302						51.2344	56.1576	126.26	20.1091	6.31346	11.2022	12.2158	9.63919	14.1739			88.1556	6.42783	11.3099	10.6857				19.9448	4.85682	13.6522
																		1.01921		1.05031						127.582	38.6353	343.536	17.0811	13.4972	7.13487	31.3734	23.47	13.4642			74.7174	16.9385	8.55597	18.5219				43.4217	31.8031	13.0824
																		0.88937		0.746161						45.2579	201.761	26.6774	14.7679	9.37888	12.7053	15.0808	11.2689	16.1337			12.1302	7.17637	6.38648	20.3971				8.33046	5.72158	48.6328
																		0.766814		0.0622974						257.77	10.9715	59.9381	10.695	13.2375	27.475	134.744	11.557	6.14849			27.6252	4.93131	9.52224	5.72102				14.0222	6.83899	15.2643
																		0.763069		0.96964						60.3354	12.963	24.4175	10.5182	54.319	21.5086	5.64941	24.1122	5.73545			19.2842	4.10544	18.0782	14.7757				7.46571	5.99095	6.51692
																		0.998541		0.905102						41.3565	20.9621	105.294	7.43487	16.2719	3.76427	25.463	21.8254	36.3256			22.8987	9.12269	37.2675	35.4257				22.2933	11.2397	24.623
																		0.891551		0.99122						39.77	50.5412	69.1182	19.1339	5.73642	31.26	8.2839	21.8787	11.3781			6.93758	4.36906	10.2884	11.6243				4.58925	4.11576	8.50611
																		0.936474		0.755179						49.5474	48.8485	143.018	10.3885	16.9721	26.4704	9.09244	20.1002	48.1833			8.19735	8.64107	5.55441	6.30767				15.9111	69.2955	6.73381
																		0.682395		0.919939						13.8226	63.0489	90.3392	8.6394	5.17706	11.9461	66.8468	12.589	17.2618			27.3124	16.9453	18.8991	7.57463				6.08953	6.0552	17.6801
																		0.894301		1.00583						7.28007	292.37	293.878	12.3054	22.8442	9.61145	5.15197	22.5242	6.25394			43.4701	17.1444	9.85452	13.2903				7.0848	6.44245	14.0219
																		1.00967		0.908263						6.19844	17.3071	20.8378	47.1412	22.4572	5.2019	7.58648	16.2869	18.0714			23.1091	19.2954	11.7316	9.52096				22.4454	13.8108	13.7364
																		0.922846		0.92622						12.6553	60.8391	12.4195	14.192	11.6423	10.1843	12.2001	48.1204	5.67776			80.7032	5.98323	22.8683	10.7257				21.256	3.60286	15.8766
																		0.899753		1.05218						48.9984	39.9578	28.3853	7.35149	13.2272	13.9734	25.8497	70.6039	19.8813			29.8749	6.12023	7.77205	40.8022				19.3498	13.7686	7.775
																		0.921655		0.904702						78.0308	48.408	346.963	12.8599	114.118	8.19709	10.4833	8.57205	22.4933			15.0166	6.47518	4.37705	16.062				5.19043	7.09258	15.9382
																		0.898337		0.934372						9.68882	158.773	42.8061	9.89445	17.7206	6.03572	6.82842	27.8781	9.01474			32.4498	19.0566	22.9385	12.976				85.7457	4.4526	4.34036
																		0.814437		0.973117						50.9915	10.3706	3.26196	12.4114	28.806	10.497	7.36883	138.441	18.3712			26.4399	12.8154	9.64212	9.65194				22.3021	17.4297	7.84234
																		0.908909		1.05763						62.4907	12.422	39.0696	19.4527	20.6824	8.50338	14.4919	31.5993	6.24811			84.2639	7.62742	17.4109	6.73651				14.4751	4.55666	4.03587
																		0.900377		0.997638						18.4638	15.4883	176.463	9.88887	16.7179	8.04727	59.6465	21.7323	4.05873			22.712	5.01985	18.7357	6.7874				3.81617	13.2008	26.0845
																		1.01714		0.955459						36.5207	28.844	21.1528	9.1137	3.59284	9.62369	5.86633	20.2157	13.7677			7.41321	14.3362	15.1871	9.77354				7.62709	25.3125	37.9551
																		0.762043		1.01905						18.9332	18.1638	54.1769	8.77182	9.40532	9.64018	6.12757	40.7507	16.1717			67.8116	5.54116	20.3467	10.9197				6.83256	47.474	32.0571
																		0.922331		0.940577						61.8346	31.2944	159.111	17.5446	9.1627	3.44174	4.22352	139.56	4.95185			14.4915	8.48129	11.6108	20.4586				10.0436	10.5124	27.0327
																		1.02333		0.800859						10.7814	16.0767	236.901	44.5597	36.7371	6.57481	8.97129	34.3024	66.0369			34.9166	41.8307	15.614	21.3393				33.3711	3.81229	20.8994
																		0.890452		0.871165						6.09532	47.4462	89.0326	17.0377	19.9398	24.8427	80.9259	19.6068	10.6821			18.3039	21.1609	11.4342	6.71106				11.6838	14.7629	19.7418
																		0.862643		0.86864						64.7747	46.8969	34.4523	9.60085	11.7738	23.0776	14.7525	12.1397	7.18385			16.6469	26.0545	24.8695	30.1363				19.1458	30.1133	6.41764
																		0.812858		0.852199						13.6271	79.3657	381.137	14.4212	3.16112	4.57343	7.1154	11.0195	21.0325			53.2128	10.089	4.97119	12.8591				38.6493	12.8649	9.43793
																		0.634727		0.877456						61.7825	31.1982	119.849	14.4435	32.9028	9.09609	5.69003	17.841	6.79675			43.4158	47.4828	8.75834	39.3837				47.907	13.7215	2.99359
																		0.910223		0.775955						10.5094	11.005	105.345	66.5756	7.56168	6.91865	13.9599	22.1907	9.37405			20.4228	11.1529	14.2595	15.6456				11.9751	12.0779	15.9706
																		0.960883		0.90328						76.68	11.53	20.5678	13.6471	9.43333	10.196	49.0374	13.3915	14.5595			6.51565	23.5194	25.9876	12.0759				9.43175	36.1294	18.3165
																		1.11976		0.933667						43.8698	4.6581	527.51	12.9746	13.1325	5.17516	14.5809	12.2368	16.0322			3.99269	6.1917	10.2508	20.0162				28.8826	3.67899	12.6844
																		1.11026		0.928768						75.8518	67.2728	25.4621	6.22389	17.3261	15.6276	5.46061	27.9922	4.4953			11.2559	17.4132	18.1758	9.67075				19.5819	13.6711	4.95411
																		0.98849		0.932976						9.56832	10.1407	22.1872	8.89893	20.8475	3.46656	8.25636	39.8127	30.7285			59.6332	18.5559	15.4617	18.4681				18.1814	6.59275	4.2734
																		1.00838		0.953124						17.9648	12.2951	30.4042	19.8744	18.4845	17.0745	43.3326	15.6389	3.89859			17.5707	32.7206	12.6878	10.0695				14.4431	4.50794	10.7584
																		0.906845		0.833806						43.878	7.91927	76.8651	8.86499	14.4949	12.761	130.045	44.4255	14.4725			142.606	17.9759	11.9642	25.021				9.85056	12.3438	4.33074
																		0.948236		0.922104						188.647	17.8242	59.0587	39.2486	14.9011	5.99319	14.4052	22.3863	10.335			16.2119	46.0652	16.8303	16.7849				5.9088	16.8319	11.8258
																		0.817742		0.886086						376.946	14.7148	109.571	7.03356	7.54298	6.95077	6.17912	32.1953	4.98859			13.9953	9.3882	27.1322	28.6513				8.26581	24.8072	13.7932
																		1.0567		0.864114						51.9119	12.7426	9.86889	17.2702	137.995	19.0556	6.68178	15.3079	6.79485			24.4216	11.2232	12.1882	10.5442				14.9529	5.91716	16.4738
																		1.05259		0.922375						315.077	12.9421	56.0122	9.57863	16.4162	8.39422	4.24599	6.92405	22.6547			42.6976	7.50181	7.60812	26.189				4.00784	4.28793	7.44115
																		0.868867		0.942579						174.814	334.321	44.6624	5.48029	11.4715	5.81148	16.033	14.1957	4.31008			19.1674	27.6539	4.45279	6.4346				15.2116	29.605	24.0968
																		0.783589		0.968616						161.71	6.63275	11.8785	9.82235	10.6667	9.359	19.0798	107.256	13.3368			13.4353	18.3998	3.83286	11.672				26.3173	20.7687	46.9075
																		1.05133		0.845268						95.3527	22.5143	45.748	7.27559	18.9727	5.28371	24.5611	16.8664	6.45137			19.6343	48.592	5.22579	12.2838				16.4374	23.8195	14.0599
																		0.826048		0.926054						18.4179	47.4318	85.9081	19.0836	16.0961	13.1199	12.9397	11.0627	9.17718			46.0259	9.58086	3.79204	11.4979				9.56297	8.05855	8.01337
																		0.885072		1.02037						49.269	21.3966	131.293	11.8597	7.84455	5.79929	5.97579	10.1219	16.2976			56.81	28.3855	11.1384	9.56605				11.504	48.1766	10.1113
																		0.90268		0.957366						13.5809	27.0166	109.593	20.6056	6.79268	27.7053	4.27948	61.2448	11.2308			14.2031	8.81436	8.90143	12.8828				8.20915	12.6521	7.56182
																		0.94024		0.725476						17.2147	10.4734	14.8201	16.4176	6.64595	48.2286	10.2858	48.7195	7.8062			6.21228	18.0046	10.2646	7.49852				19.1015	10.4247	16.2341
																		0.999428		0.925524						21.672	9.2448	119.939	10.2781	6.03902	4.34106	7.9164	26.5629	3.15174			26.1251	15.2209	10.3613	10.0704				13.8079	9.83048	7.37315
																		0.857223		1.00615						4.02013	6.43724	128.373	8.2254	22.8022	7.95474	292.203	13.723	6.95302			21.4394	19.6732	6.21647	28.1588				19.1731	11.45	19.233
																		0.924515		0.943737						76.6304	19.0937	17.6645	19.8879	12.1536	50.0613	10.7917	7.73178	8.65454			49.4464	5.76094	7.0571	32.7291				3.99405	10.0945	21.6803
																		0.917474		1.00047						41.9661	25.2103	88.8542	33.0219	11.8256	9.22223	4.75499	45.5581	55.7055			13.9115	7.45765	11.6026	10.9129				35.1685	6.88934	9.52905
																		0.851352		0.919603						33.5544	6.07181	11.498	22.7836	28.1418	38.98	19.009	6.6741	9.14663			55.2572	10.2488	14.0201	7.32261				16.1615	7.64583	54.0988
																		0.903032		0.895688						43.4028	133.982	11.5695	25.9153	13.5839	28.942	20.9563	8.83013	7.89497			46.6146	8.35075	6.76201	22.1695				18.8363	5.6395	93.6928
																		0.998609		0.974372						109.968	12.0421	134.495	15.0711	22.0586	14.6322	3.64536	31.3711	20.6697			35.0659	37.0572	18.8753	12.5486				12.2462	29.4916	17.2539
																		1.0226		1.09427						9.20913	118.772	13.0944	13.8736	29.4373	17.3021	23.7418	22.833	16.7024			59.3052	34.2161	5.04143	17.6467				14.3469	6.87055	10.8858
																		0.947084		0.995357						5.68013	27.1715	38.5908	15.4809	21.3617	17.7378	17.2029	23.1731	10.7417			8.53083	7.74116	10.1753	5.7838				15.5325	11.4682	19.6906
																		0.911948		0.945437						5.77383	121.809	70.1979	39.4945	7.06871	8.34491	9.8792	15.838	12.7703			20.616	38.5796	21.5097	9.10756				9.71504	16.0363	46.765
																		0.779932		0.877346						12.5428	10.1843	78.7706	16.2272	13.8278	12.3029	18.3228	10.6693	8.39806			48.4573	5.98491	4.02527	7.24761				6.16333	8.89051	8.86139
																		0.950524		0.856573						18.7828	34.5712	110.876	5.30703	13.5633	5.10168	27.4874	121.886	3.38374			4.56202	13.8106	21.7025	15.5382				3.73691	16.9091	8.58167
																		1.05781		0.895001						28.4513	13.358	115.847	20.21	46.0684	13.8909	20.7205	21.1832	3.93667			50.8619	18.3236	18.2252	8.6459				12.0077	11.1693	12.8834
																		1.02596		0.977726						66.6772	9.52843	75.5485	8.17568	22.9136	8.01304	6.16497	6.86892	29.1582			25.4508	5.59047	4.16097	7.14283				8.81634	7.35398	6.72626
																		0.855719		1.00108						80.4638	36.6553	15.1068	3.59162	9.63577	19.4992	39.829	30.8938	11.8279			12.7829	29.7986	7.06546	11.3509				7.30325	9.8705	17.5132
																		0.838508		0.83577						13.5049	52.2893	109.111	7.40733	8.86408	12.1707	14.4083	22.8685	3.23068			14.7512	8.51927	3.92127	4.11642				5.06528	6.53353	7.40151
																		1.17978		0.936372						191.038	174.684	147.304	15.0716	4.32198	9.38913	12.2097	12.2912	12.5299			19.3089	15.1339	3.99021	25.7967				6.39469	16.156	4.06357
																		1.01233		0.955615						56.0986	40.7132	61.1052	22.4356	3.71304	19.704	78.5369	50.9324	13.3664			32.8957	11.5478	11.18	13.6186				73.24	11.8195	25.4878
																		0.868438		0.990971						41.2565	9.90336	121.342	15.9855	12.8238	11.1929	12.1613	11.7776	6.91856			39.3637	4.77763	19.4082	8.67681				22.1197	77.6378	10.0507
																		0.969741		0.857428						23.2816	16.5598	73.0879	8.12363	5.13326	12.6376	107.234	54.9305	14.033			11.1133	14.9261	6.24101	8.67128				10.6979	34.1492	7.5473
																		0.980421		1.04144						4.30393	195.228	32.6205	4.23336	9.63379	7.49241	15.4807	17.1979	42.4778			44.8226	9.56831	4.42313	6.29798				10.4198	23.7603	16.0188
																		0.932703		1.0455						110.763	19.7556	39.1739	85.9938	15.181	16.6682	46.0135	10.3591	13.5033			11.6368	29.7953	6.67436	13.6019				27.3715	11.0827	6.66673
																		1.10469		0.576						150.058	23.3114	219.754	6.73137	7.63832	13.0437	42.1112	17.6988	5.9836			84.1829	9.5087	10.098	5.7709				8.07754	44.5821	26.3843
																		0.998241		0.917828						46.6055	10.8382	16.0841	10.8629	47.6143	5.33109	29.6385	27.8732	7.83069			34.3669	24.2926	9.69394	6.8842				6.44534	19.473	3.26451
																		0.717003		0.698639						44.2162	12.0727	13.0206	20.7852	6.67538	14.6635	12.2251	7.46697	14.6291			20.8967	9.06662	10.7549	4.87591				14.8871	20.2242	9.69599
																		0.943392		0.864309						44.3169	8.75028	25.306	20.0139	27.4684	11.498	50.1644	37.7189	11.4148			57.9198	8.5002	8.11815	11.7226				12.7908	9.15857	16.4466
																		0.96545		0.946638						75.1088	10.9299	42.2391	8.70306	7.6857	9.30532	10.0755	12.1434	10.2477			63.4114	13.3003	8.05693	17.487				6.56514	16.119	7.2862
																		0.754915		0.931042						3.55905	54.2614	4.43376	13.6563	6.83188	32.7461	16.6287	34.1429	11.2109			28.7577	16.3315	22.755	66.4143				10.6783	62.7593	3.61498
																		0.826919		1.28326						31.4436	134.602	41.0715	10.6371	18.8709	5.78542	17.6171	45.2998	24.9843			17.7166	15.914	19.0322	19.5451				8.08459	4.90646	6.07
																		0.767388		0.873189						7.52266	38.4606	171.545	13.2437	28.9695	11.3722	246.538	53.3201	14.9335			79.5449	8.34812	30.363	8.74607				20.8995	9.12424	22.2626
																		0.92129		0.927002						46.1123	37.9274	79.0258	10.3397	66.625	16.0177	10.6154	16.2751	10.0007			110.696	20.5502	9.23126	21.1427				6.46784	25.2282	40.9507
																		0.87654		0.990983						85.5374	35.1944	27.1915	21.8331	10.4066	5.62559	19.5346	22.524	10.8954			51.3736	6.0319	12.5093	8.48313				16.6179	5.59954	18.7983
																		0.984996		0.969567						34.7135	79.1776	22.6959	22.5873	9.81317	10.5851	20.8818	28.1627	38.8625			40.1904	4.07064	3.821	12.6454				24.124	62.6848	27.2658
																		0.937986		0.900406						11.9999	11.4286	55.4077	25.0187	3.84994	45.8294	20.8714	38.057	11.4264			23.8222	46.5106	16.8551	39.8864				8.61461	16.0539	30.3644
																		0.914147		1.05594						63.853	20.5201	184.846	13.6558	7.99241	12.1882	157.705	39.7595	6.98782			24.8834	25.3686	7.003	11.9342				53.8541	46.6232	15.9024
																		0.99402		1.32174						111.658	26.8608	217.748	5.25895	133.782	14.1138	12.187	46.3231	5.59375			8.07498	6.8664	6.91185	14.5933				35.5019	9.73437	18.897
																		0.920977		1.00677						101.04	8.92746	68.0725	15.1214	11.0565	31.1096	7.60015	17.7792	6.55837			25.0016	14.4538	5.32272	7.70437				28.6581	13.2327	6.60809
																		0.790151		1.02054						15.7586	6.99491	214.98	6.28067	50.3223	10.0526	13.8587	55.9971	3.35929			80.3065	32.8017	7.04142	10.3364				10.0308	72.6691	14.9065
																		1.02137		0.928021						90.4737	39.1445	69.7487	16.6691	12.5973	16.5822	9.08145	61.0994	4.14669			63.0218	11.3436	12.0099	26.4263				14.8533	8.43786	9.852
																		0.964957		1.02132						25.0606	61.5543	23.4321	17.0684	6.42239	158.087	4.77956	19.4866	31.8908			67.1195	6.38272	10.5584	14.0033				3.93408	9.42301	98.7592
																		0.840329		0.885892						13.0175	85.4636	5.53569	10.5858	13.4256	7.50107	13.041	25.3884	6.24711			20.2166	9.03158	18.6615	9.87888				18.7919	8.47202	13.2433
																		0.844543		0.880041						64.4806	20.3765	30.3142	39.229	7.35391	9.07473	43.1869	14.9116	5.19583			26.6128	6.22485	29.2508	36.6827				33.8264	5.92843	27.3375
																		1.1026		1.08398						51.6374	24.5631	5.01761	15.4085	4.89612	84.156	5.56375	9.66034	7.86371			74.5595	25.4315	14.5195	19.9832				21.1836	34.9459	7.6306
																		0.91508		0.865143						105.725	82.9569	109.654	12.7267	7.23167	13.164	25.3368	30.7662	5.61397			50.6055	19.9237	4.76531	33.4201				22.5114	11.865	17.5158
																		1.04687		0.998261						11.1413	48.9841	338.025	16.9152	9.01942	8.227	15.5529	91.4616	6.03391			6.52417	13.7036	14.0488	8.98586				13.3893	10.393	8.47132
																		0.919229		0.759225						28.7692	16.6785	211.009	64.3335	8.98067	11.826	73.5762	14.0827	3.94997			35.1267	6.79646	9.29353	6.46715				14.017	8.53649	10.8812
																		0.870912		0.77054						5.36847	3.67499	215.626	8.53172	30.8637	4.81208	5.36204	21.0997	12.9697			31.4425	13.8837	8.03145	11.4612				9.97436	6.60771	12.8324
																		0.85443		1.1527						7.003	64.7563	15.7758	14.7058	17.9211	7.82686	42.869	23.8922	48.1834			34.0155	24.5335	4.88656	26.0116				14.0884	6.21228	16.1132
																		0.918501		0.926823						174.65	5.18899	112.407	5.32158	13.2345	9.91084	24.1053	16.609	51.3796			103.661	7.45538	6.77517	12.0094				17.0111	34.0748	11.3445
																		0.910835		0.848186						62.0941	19.5657	32.6143	8.27627	25.8205	39.4939	15.7693	43.5027	6.82355			28.7119	5.6079	4.18673	10.6172				10.7002	15.4211	12.3534
																		0.888988		0.868935						113.991	27.2731	13.4909	21.5283	4.49184	7.37961	35.0945	18.5518	5.97807			19.4283	10.0884	9.58664	6.96404				16.7423	14.4435	19.859
																		0.882564		0.858365						154.66	11.8605	468.856	5.41871	63.4138	8.7393	21.0379	42.1079	4.63873			27.8618	8.64003	16.6709	4.65472				34.3584	6.27791	20.5025
																		0.90541		0.705649						23.5904	157.264	24.0191	15.8054	20.5562	41.9147	22.9983	12.1436	19.0039			50.2501	5.93906	19.6254	12.0277				4.4402	24.8753	8.06977
																		0.87255		0.888003						12.0599	8.2563	66.6701	7.08097	5.54118	4.02199	8.94583	19.3528	8.23167			38.884	7.68059	5.0924	10.7453				10.7508	23.1412	23.9087
																		0.925851		1.11924						115.15	201.353	497.612	9.43268	7.82457	28.7544	25.4836	52.9075	20.6735			101.217	7.23438	8.79427	12.6189				3.28297	11.5971	3.52944
																		0.828271		0.931071						10.6587	15.8949	8.87044	5.59531	11.1468	17.423	40.7265	32.2822	6.75779			113.811	15.5976	6.74427	6.8142				4.56307	28.3956	19.6482
																		0.705121		0.818359						116.629	15.5805	455.716	14.6592	142.835	5.49057	68.9486	75.79	7.09864			21.1842	12.4166	17.0847	7.48111				20.0795	7.42677	4.31939
																		0.816604		0.960329						19.2078	64.4679	181.649	10.8416	6.12498	44.2871	6.057	7.20322	49.5434			19.9895	10.61	4.50572	8.50116				13.8435	6.99262	9.52115
																		0.982316		1.00305						16.3882	11.3993	24.3948	6.82773	10.4015	32.3507	4.55596	13.6743	7.3374			17.1344	10.2816	15.0949	5.25606				11.2891	38.5889	10.9821
																		0.857185		0.947878						10.713	10.7682	37.1796	41.1612	40.3037	6.09131	39.5831	18.9189	9.29605			14.0771	11.0907	16.6227	15.4173				9.67655	53.2675	7.31036
																		0.756816		1.08936						43.0115	10.8042	76.3991	7.55105	13.6015	4.96706	6.59354	10.6899	27.5158			40.3908	10.4663	8.81243	12.5365				5.7687	16.4271	15.6978
																		0.893821		1.1059						53.6621	5.08105	60.2486	5.13232	12.5931	7.64937	13.4679	44.7461	34.5617			98.3955	12.3213	10.4183	4.72669				14.05	17.4713	24.3363
																		0.896731		0.946328						21.435	24.062	59.4333	125.621	9.39206	19.3118	14.1061	17.4535	30.9553			7.01239	17.4496	21.2557	33.0291				10.5208	5.01148	35.5192
																		0.189357		0.926804						26.8438	167.205	217.43	24.3166	7.89997	11.852	24.5707	26.8024	11.0011			31.1831	9.64421	11.9662	21.798				14.5366	10.4792	14.724
																		0.922574		1.21927						25.6435	5.9426	71.5524	4.98703	10.889	7.51728	18.2793	13.6692	10.6982			10.736	6.00867	4.25915	16.7602				4.32101	43.0976	5.09651
																		0.8503		0.903416						9.38728	13.1867	104.22	14.5504	10.706	17.0895	9.07341	18.0613	62.0243			20.9229	6.11728	33.411	16.4335				46.7879	9.59639	7.55135
																		0.876244		0.447355						5.15549	20.7946	113.525	14.5842	19.136	4.10644	29.5661	74.6954	10.7221			29.245	10.9989	5.01924	21.8988				24.362	13.619	20.4766
																		0.839		0.964871						21.6801	33.1387	47.6225	18.6167	37.4819	16.9537	18.8896	27.76	7.49915			13.6015	5.83475	22.2081	3.63214				11.4239	7.40669	28.8466
																		0.909996		0.871529						28.4204	16.9685	381.146	17.8288	12.6684	27.3298	8.0398	10.3529	4.84007			64.7749	12.8136	5.24417	12.1665				6.56638	8.54127	11.2886
																		0.766703		0.967283						39.4516	60.0474	166.109	10.7757	23.9563	6.66775	9.07663	21.052	18.6379			29.5515	11.7602	13.3744	7.11705				36.4216	18.9478	28.6082
																		0.864022		0.635148						22.6878	134.545	41.7407	8.91282	10.2186	42.8502	13.6474	13.9908	55.9837			10.9	9.30424	25.6945	24.6686				11.988	61.7223	5.03671
																		0.833592		0.77152						34.2023	56.3744	17.8417	15.054	17.4869	70.2387	56.2892	65.4083	21.9543			33.623	8.2505	18.7808	16.6451				13.0741	38.8751	15.2605
																		0.822466		0.909533						259.346	9.22191	56.9247	5.61659	15.8876	22.1421	16.5542	31.41	8.12294			24.0872	5.36909	28.9033	11.9776				12.8826	36.4615	4.43367
																		0.912244		1.09909						31.7839	6.43078	65.7105	25.7953	10.61	34.0721	7.81922	27.6429	13.9812			72.4375	22.9303	7.73401	5.03578				10.5729	13.4033	20.4303
																		0.99513		0.830149						30.4476	57.2162	392.269	7.11991	7.69313	18.3153	13.6576	95.2058	16.1329			14.8529	25.2222	13.5333	8.45033				7.15728	11.0828	19.0243
																		1.04609		0.96582						84.4025	14.8098	282.512	7.57405	20.1224	85.7484	22.3134	26.6399	60.988			34.3281	11.1274	5.27922	5.10436				17.6338	6.76366	5.53928
																		0.904749		1.08766						183.61	16.655	38.2238	37.734	17.7953	51.8347	19.4656	6.56252	25.6428			12.1085	6.29058	11.477	10.7791				6.97332	3.94692	54.5061
																		1.01066		0.629733						19.4626	196.348	116.322	4.92672	3.8263	33.8589	16.6208	11.5608	58.2365			28.6011	11.5071	10.467	17.545				30.4623	14.0761	8.69937
																		0.92265		0.949213						113.075	95.0404	419.664	9.9619	21.6392	16.0136	10.0487	13.0987	5.80993			17.2601	26.8374	8.93938	7.68538				41.4198	9.92662	15.8109
																		0.88406		1.00237						11.7683	8.60559	3.67533	15.9835	8.37895	27.8589	10.4102	112.845	18.5985			86.0392	24.6743	7.9444	11.1382				4.40875	9.91869	14.904
																		0.97641		0.949889						17.3099	65.9771	73.0032	5.73995	9.18231	13.7475	39.7139	22.3996	241.331			28.8649	13.2945	9.69782	16.3683				19.3477	4.59074	3.52751
																		0.887646		0.767379						48.1043	34.3499	620.324	25.2863	10.2787	5.38718	6.73939	8.83955	6.62068			26.5783	11.8865	7.47312	9.52551				11.9257	3.21951	5.32336
																		1.01933		1.10297						24.0691	10.6303	51.4543	5.10567	8.68679	9.92431	15.7716	4.07098	12.9727			22.648	13.7292	6.49866	16.7088				22.7181	33.058	6.33023
																		0.937303		1.00213						19.7369	23.419	6.87733	3.98982	40.4719	13.0921	38.4739	15.6313	34.444			15.4629	8.98033	57.1293	26.8708				9.665	11.6724	6.29586
																		0.897831		1.06475						248.968	49.7077	141.56	77.0336	12.0996	9.33463	8.79146	8.7742	12.5574			37.5535	12.0589	6.75164	33.0612				6.95088	56.8377	32.4721
																		0.777326		0.949317						29.3998	11.4638	123.018	7.47826	12.6634	20.158	11.4928	10.3897	7.98794			21.5213	13.2139	20.3674	11.8995				7.18604	8.05376	12.7921
																		0.729107		1.18905						88.2701	79.7529	51.6066	40.9301	7.63818	26.0974	6.84447	16.1448	11.8417			21.6257	16.7571	14.6892	10.2968				23.5673	23.0846	8.35688
																		0.678687		0.928763						73.4298	5.93973	17.1903	9.15137	16.0931	9.17521	19.1521	68.2724	62.6247			12.0022	18.5428	14.6408	4.32164				28.5649	9.21892	4.10967
																		0.87403		1.01543						6.44363	8.2267	90.1471	9.65311	10.4366	9.66044	6.52815	34.7654	4.14928			30.8679	12.3704	7.27492	3.87126				5.24157	11.4478	16.3012
																		0.916128		0.94212						86.5052	48.6209	180.071	6.09829	10.9785	14.9266	7.39764	10.4901	23.7737			48.9501	9.12698	6.63834	68.7698				6.15365	6.70704	7.98699
																		0.902434		0.924075						7.09125	11.9789	21.3997	9.97436	4.64447	12.0663	9.15465	65.5099	15.366			3.36989	11.96	35.4971	11.997				27.8461	14.4828	8.55667
																		0.880452		1.10942						213.344	8.57598	156.211	17.7238	16.4816	4.53464	7.09808	23.4766	12.019			331.667	33.9059	4.5517	17.1072				21.2595	10.9248	7.49758
																		1.1149		0.834431						40.4609	83.5988	60.3619	12.7204	4.01459	11.3072	40.3497	23.8329	13.6258			40.0651	84.3365	4.64964	18.8396				7.92965	3.91215	22.2076
																		0.993918		0.977541						122.815	32.0688	68.7843	8.04044	10.6731	6.70299	6.78141	14.3961	3.13499			8.50934	5.03725	8.63004	5.36928				3.23105	7.47921	11.6176
																		0.991664		0.894312						117.953	127.989	29.683	50.8724	26.0977	7.02263	8.10298	18.0228	8.10142			6.87968	6.48518	24.6279	12.9997				5.96649	8.60365	22.281
																		0.957553		1.02876						41.7234	53.8341	51.0256	9.59677	8.60431	8.93396	24.0698	15.7462	14.9554			13.937	14.3436	6.6408	72.3473				6.58431	13.426	29.1275
																		0.862593		0.834934						30.8349	6.65886	119.787	5.613	5.41163	4.59745	3.74888	62.66	9.02508			14.3938	9.4001	13.8525	14.1144				8.73092	6.41081	7.26938
																		0.923612		0.79746						47.0098	21.6522	30.003	4.52793	8.91496	12.7866	8.75312	22.1934	24.8983			40.6188	25.1895	9.2694	16.0045				14.4259	20.9651	13.2316
																		0.956517		0.78296						158.337	18.2583	39.7215	12.8523	12.4126	24.6208	34.4178	12.683	12.7805			14.4767	6.46812	6.56606	20.5586				23.7705	6.76301	10.8398
																		0.735846		0.900778						94.3673	21.6926	214.167	10.9382	6.53902	12.8501	11.7795	34.1028	6.3473			31.8207	23.2782	9.36337	17.5292				15.6945	4.80656	24.6243
																		0.799665		0.90018						69.7783	36.9136	103.78	18.6097	18.3296	10.4386	36.7691	39.9483	15.8023			36.7569	10.4073	17.2122	13.7394				24.2288	157.267	11.267
																		0.850696		0.809209						57.6856	4.16638	59.1788	21.0705	7.8884	39.2166	8.54275	34.0386	3.68244			10.3987	15.5065	33.8306	5.00511				6.92244	31.3894	16.5865
																		1.17037		1.18588						96.8685	86.6358	20.2459	8.08305	9.61441	8.50407	8.04538	6.05898	7.93185			52.1358	9.35019	6.58928	4.42123				18.8233	35.3137	25.0979
																		0.891026		1.01378						348.289	25.6348	153.225	12.5428	19.0934	11.4138	37.8273	23.8435	14.0732			23.5077	28.3603	10.8403	10.0407				5.01598	10.5548	55.8846
																		0.844886		0.832838						5.80842	51.2264	76.7024	8.60559	6.19135	30.0506	27.264	49.9693	8.48379			21.2904	25.6677	30.9335	10.7088				7.02749	18.014	13.8746
																		0.994279		0.771995						48.8303	48.6712	51.1063	23.9159	3.69529	25.3068	12.6296	15.9568	8.35069			69.4876	3.11247	6.73465	14.0294				4.32243	17.5685	11.3302
																		0.832677		1.00776						62.6081	5.86661	12.4723	8.86074	80.5691	7.4695	33.2886	19.331	34.053			13.1492	7.34607	15.2132	4.5876				4.98679	31.8099	7.95933
																		0.866853		0.997845						46.0721	18.3822	82.4182	7.58648	12.3927	43.3153	22.0274	30.1399	4.0004			62.5096	8.37462	37.8548	16.098				25.1235	20.8516	8.08914
																		0.937735		0.877694						22.3785	33.9575	15.9023	19.2397	9.94511	14.1176	5.96679	15.8221	31.1459			15.4749	16.3193	23.4666	17.9189				17.5542	18.7093	11.0843
																		0.73943		0.939665						147.057	11.9361	218.365	30.5528	7.94609	29.2914	23.9758	4.40123	19.3003			31.25	18.0578	20.5549	9.67363				29.6934	11.2273	5.26745
																		0.918373		0.970909						96.9198	21.8988	69.2927	11.8747	7.27883	19.7789	78.2151	47.5426	6.85249			28.6603	21.4322	8.15673	10.9905				19.5985	4.90289	8.57989
																		1.12787		1.04971						25.4653	23.4614	97.4029	7.07287	23.8742	13.5951	15.3397	16.2652	6.35341			18.9544	8.4661	6.89538	10.0831				5.4362	7.01364	8.92328
																		0.933873		0.946969						12.6418	8.22571	8.54692	9.05308	12.5319	3.66549	5.3836	14.3172	8.16848			7.09385	7.04394	8.76989	22.8106				6.32259	9.82963	11.2122
																		0.895759		1.02235						8.334	25.0495	482.168	11.7779	20.4399	5.23958	8.82759	41.2662	20.2489			42.3236	3.90218	26.1711	6.49069				5.13107	43.8813	8.07818
																		0.912006		1.00997						29.8768	9.85442	11.8875	37.8142	6.57227	4.11898	10.8429	4.73739	27.6225			55.4032	12.2	10.4302	10.3801				9.02866	17.137	16.3109
																		0.885236		0.970172						17.6262	10.0381	7.1718	15.6013	4.79094	11.6698	11.2319	24.0852	8.80016			52.0889	12.2909	4.21085	24.736				15.1148	17.2012	13.6564
																		0.749741		0.959561						75.8037	54.8175	48.2209	6.77457	11.1836	6.21467	48.1767	16.9592	12.3513			114.149	29.6394	22.7714	11.5263				24.1687	6.68175	11.1204
																		0.756048		0.879691						4.80881	102.163	21.7151	28.5819	20.4986	10.1747	8.81305	29.1983	28.3656			58.7855	13.6673	7.73888	17.3231				5.72214	14.3756	58.4046
																		0.876816		0.904196						37.0506	15.9111	155.117	9.50499	9.7033	8.35637	36.7816	136.348	6.71333			20.2462	10.1258	14.8339	6.89928				5.66166	9.51101	17.6359
																		0.946104		0.913459						128.756	32.3745	500.897	5.88559	52.3692	15.3147	17.9745	76.6307	3.89156			97.1284	23.3133	11.8653	16.9689				19.4824	34.1413	20.4437
																		0.879031		0.906653						3.61542	94.5717	96.8129	14.9024	9.0929	16.5147	11.507	21.5618	4.94582			17.9291	19.7253	36.9972	17.3078				10.8435	8.51566	4.75338
																		0.900251		1.01359						134.091	30.7279	59.8938	6.63579	10.2547	5.49219	19.4172	20.4224	7.65897			30.8056	9.57733	4.85583	14.204				18.2386	7.62589	8.57347
																		0.913505		0.888546						57.7276	60.2596	38.4754	6.25214	26.5436	8.84271	58.2589	31.752	22.2356			8.80701	15.8267	14.2514	10.0817				17.1487	9.36092	9.04507
																		0.952565		1.09597						53.3888	95.7187	84.4026	13.2824	5.19833	46.6842	6.38251	25.6187	9.47758			38.9402	14.7084	14.9013	7.77512				3.56618	25.2487	11.0135
																		0.902246		0.962236						22.249	44.3166	13.4885	8.72769	14.6901	6.81317	4.73051	25.7766	15.3309			65.8714	16.8668	9.9655	20.2085				21.096	25.616	5.71464
																		1.0126		0.964276						10.7891	8.33781	19.0087	14.546	20.4349	26.8778	4.6681	25.2274	5.92657			12.3441	11.2416	31.1223	18.255				4.11866	9.0792	7.00698
																		0.895943		1.05902						39.9201	27.6777	27.8898	6.63027	12.923	9.0016	21.9018	24.7077	15.2573			39.829	45.3483	9.4987	20.7338				9.4405	23.1365	40.4715
																		0.619436		0.957999						17.1409	16.0983	97.0297	4.92448	8.66202	7.36997	32.3086	32.3383	3.31445			17.0567	14.9252	19.6067	37.038				11.9548	6.52678	14.2371
																		0.936915		0.994121						37.8595	14.6612	10.003	11.8655	10.5101	15.3399	5.6401	5.87081	25.9509			19.9582	21.2506	12.5265	9.28122				10.6385	53.2361	18.4626
																		0.960448		0.924814						133.535	155.559	48.1947	21.2877	21.2975	5.0746	11.8794	126.272	8.30189			82.683	6.47362	8.30269	13.2713				20.9295	13.2559	11.5731
																		0.958694		1.00393						14.2483	40.5582	50.5561	9.77837	10.3889	9.03318	9.47716	36.6961	5.85438			37.1122	9.9163	14.17	24.3534				15.4277	30.7283	6.77282
																		0.867448		0.84487						29.7256	36.0588	18.8173	44.3904	6.46359	30.152	3.43756	22.8119	12.1044			3.95663	39.7624	11.9542	13.8954				17.1935	24.0811	15.2926
																		0.874894		0.815657						87.6827	21.9794	39.1592	8.96781	12.0413	51.2188	11.6732	32.7124	8.35143			22.096	18.131	5.96324	11.37				56.5356	14.9329	6.04171
																		0.94375		0.806187						58.3447	8.7422	167.316	11.3386	24.651	14.5814	10.7956	17.0378	11.3742			29.1697	19.0417	4.34774	3.60694				10.6536	12.6182	14.023
																		0.952894		0.764259						102.206	11.9873	73.5877	16.7341	24.0724	6.02542	20.7882	50.394	17.8389			29.0369	12.3398	9.44236	3.51164				14.4821	50.6066	5.40731
																		0.975504		0.901068						18.4715	44.1917	182.92	25.4409	7.12382	28.8593	8.27557	15.2439	9.32684			32.8971	15.0946	7.48354	9.04213				20.7852	25.7928	11.5043
																		0.966786		0.582335						11.4738	37.0565	96.5863	31.425	36.0405	23.8416	18.0132	71.1441	3.88996			35.0158	15.0158	6.47004	28.478				13.8255	43.3544	50.4973
																		0.877225		0.953887						11.1442	31.2848	76.4283	29.0895	9.33345	24.5085	12.6334	3.27329	8.84403			53.2573	9.02765	50.5081	10.7975				45.5885	5.75895	19.3916
																		0.778072		0.755923						97.0888	82.3017	209.311	5.45748	28.2548	6.2455	10.437	66.5855	22.4322			46.5482	27.0515	8.41657	21.4037				7.09329	47.4652	29.6435
																		0.908661		1.09847						316.014	10.7241	38.1971	64.1535	12.3914	127.839	34.5136	33.3897	6.18917			30.9014	9.19454	22.2702	7.84074				9.5512	8.25054	33.9188
																		0.87757		0.995186						76.7472	53.9371	57.5151	51.0465	24.2118	9.23997	7.49263	16.7945	6.10083			15.7388	43.4527	17.9332	31.0489				21.052	26.2386	5.41511
																				0.895729						31.2003	18.4848	37.025	6.42687	36.9406	5.97655	12.338	10.957	8.10974			84.5924	13.3319	18.096	22.9022				6.85453	23.7508	23.9829
																				0.999755						23.6884	20.3501	172.994	15.8534	10.022	17.1191	7.5253	26.4674	7.62972			26.4993	20.1102	8.10529	23.659				11.3376	11.3586	12.3614
																				0.909983						50.0517	41.4235	60.3715	4.59197	7.54537	10.3948	5.68068	35.1131	4.69539			8.95584	8.86396	4.7155	22.4585				6.25127	20.343	33.9514
																				0.993785						7.75046	25.7094	55.274	23.847	7.10222	10.9766	5.53214	10.6356	11.5779			8.68127	7.89835	12.9395	20.7976				15.8932	24.0265	13.2186
																				1.01715						34.133	11.9197	57.6639	7.56954	9.25542	19.8192	30.1378	56.2246	6.35536			35.8043	7.25525	23.0944	21.6147				8.23439	5.64016	6.95624
																				0.930799						25.7789	40.1251	116.083	18.4295	10.3815	13.5546	97.3485	29.5929	29.5903			6.6489	10.8388	5.90235	5.08234				8.69225	13.0516	9.2129
																				1.02014						24.0236	54.6086	33.7771	8.02426	9.43684	8.06431	15.7262	31.8824	9.0393			82.3385	10.5353	6.60729	14.2266				36.1212	13.6795	40.517
																				1.21243						14.1693	21.9909	48.2705	16.0535	58.5934	15.7359	20.4317	23.8599	15.2303			16.381	17.2392	12.6939	9.34533				20.5634	29.8388	10.8229
																				0.988554						115.762	73.2353	49.2987	6.05673	6.79096	17.5535	9.25814	14.8964	7.28167			52.0578	25.1898	34.3056	8.498				19.5056	38.6237	9.8775
																				0.963075						43.8249	66.4283	55.5358	8.91336	25.4108	15.2978	58.5766	29.6612	4.29072			38.6716	16.4278	13.8825	8.40073				8.31345	15.0507	9.4749
																				0.887716						9.63852	40.7163	54.9379	7.57443	5.74671	12.1752	5.04058	31.4404	20.5779			18.459	17.4239	12.0024	24.2532				8.87271	86.038	5.29347
																				0.845275						50.1493	30.2646	9.30251	4.99922	9.11593	9.72551	16.384	41.363	11.0678			23.2684	3.72732	4.83135	12.702				6.22924	62.8248	18.3719
																				0.731249						19.8895	9.56765	326.697	6.38917	6.81159	6.38729	8.42165	5.68292	12.7158			24.528	59.9947	25.7518	13.705				11.8588	24.8829	8.40106
																				0.812085						147.736	75.0333	166.862	61.1695	11.4928	5.8099	8.15976	71.1695	11.331			41.2799	5.08733	5.42312	8.78763				6.82064	5.62256	3.78873
																				0.737555						82.1722	44.3256	175.398	13.0556	26.6693	6.51419	14.6693	24.0948	15.4017			51.0407	19.05	21.6924	13.2554				15.7831	40.6647	17.5262
																				0.826903						167.019	17.6306	20.6897	17.5379	60.9209	9.61505	9.54996	62.2089	9.99461			40.9706	8.65307	101.679	8.25383				5.4534	36.764	9.99969
																				0.9774						10.3162	14.2891	254.977	15.9169	7.87421	3.97886	5.87014	11.2754	5.57245			28.9532	14.7797	20.4366	6.76262				6.88189	13.5585	19.2702
																				0.915373						17.8202	124.852	23.8868	10.8891	8.28793	14.567	7.65576	99.6714	6.35634			40.1243	15.081	22.9872	11.255				6.04213	8.88663	4.25741
																				0.853969						10.9988	33.694	399.702	10.9255	24.0676	18.0251	44.6078	38.4718	24.3819			105.315	23.6258	24.9131	9.12925				13.3419	10.4371	11.7438
																				0.946751						13.205	8.8585	5.47188	61.453	4.14997	7.2823	9.33223	5.04438	47.9188			42.0857	12.0042	11.2789	10.9306				26.5962	5.87239	4.76341
																				0.937487						22.751	28.1361	10.067	6.63216	10.7728	22.1931	8.51305	8.8306	7.5723			18.4723	81.565	6.44013	27.2556				22.0333	16.7581	9.06991
																				0.891616						324.799	11.1229	169.786	5.41684	11.3333	15.1181	5.06045	25.9976	3.82804			25.9272	15.0847	52.159	23.6876				17.338	14.3677	14.7423
																				0.961895						60.4631	43.2207	3.40832	5.35308	16.9654	7.95614	62.1545	36.0363	11.8885			26.5117	12.6707	15.6637	11.8294				10.5824	26.461	20.0871
																				0.938041						15.3982	13.8583	73.0193	34.1555	8.89458	3.42692	61.6681	18.2696	11.0791			21.5934	5.81342	11.1457	11.3319				11.394	22.9377	9.03719
																				0.983078						52.4532	217.021	75.2107	21.4701	9.16991	14.7115	39.6262	23.2121	9.22806			32.015	9.70269	14.4653	8.4411				5.41134	42.3732	9.50041
																				0.929533						101.714	69.8563	110.278	11.4072	3.88895	29.2109	32.6517	43.6999	6.09404			30.3627	10.8956	6.60665	30.5044				8.41452	7.37992	6.26226
																				0.817798						222.424	14.2076	268.155	7.2489	15.2342	8.70043	7.7041	41.5465	11.876			16.6244	9.9135	8.3588	7.96845				15.3788	10.5707	5.7743
																				0.961102						18.1246	61.2651	127.344	9.6585	11.5527	7.93055	12.7232	21.1078	13.4839			24.9546	9.88542	9.15008	14.3296				5.91211	14.2565	7.72603
																				0.881796						51.5451	106.808	37.9211	5.49263	28.3739	28.8051	11.277	20.9312	13.1334			49.8372	17.4935	19.3373	20.9013				41.4884	8.13553	9.08949
																				0.864168						8.43287	14.881	100.351	3.92504	16.5343	7.53844	119.391	13.3689	4.31909			19.1135	26.238	12.4651	45.9751				17.4187	18.1185	17.3286
																				0.974121						47.0588	36.8513	29.1345	48.7436	6.26549	7.14536	4.28556	47.6601	22.9994			7.07194	14.3359	5.41521	6.54739				18.681	24.5759	17.3346
																				0.873803						18.3211	10.8397	17.0001	13.347	10.4211	8.50568	17.2824	18.8001	13.5218			24.1496	7.97663	4.98218	4.98152				9.22648	6.80749	23.8233
																				0.951485						225.477	8.64297	74.2473	30.3231	9.47014	19.6965	14.3358	12.9763	8.10776			40.696	8.68934	10.2491	11.2888				14.5572	50.3896	14.3439
																				1.00279						35.9899	7.89964	20.2375	6.27163	17.6241	11.8647	12.7203	9.36321	8.56563			76.7964	19.5192	12.4626	13.1866				15.4748	6.59929	10.5185
																				0.847167						38.3364	91.7076	27.6419	66.0578	3.65116	17.3537	15.0524	22.6607	87.9828			21.13	4.61716	8.95644	13.0703				29.5524	37.2893	24.8659
																				0.979209						50.8441	28.4661	159.973	13.0759	11.0133	6.97301	31.0041	22.2503	8.24991			70.8066	11.3511	8.00988	11.2766				6.00251	12.1722	38.9513
																				0.880293						39.7086	40.209	38.0835	9.20034	7.21633	8.97222	172.262	93.3555	8.12163			84.8267	6.43398	56.7866	15.0256				10.2845	6.23591	22.4414
																				1.0121						310.432	85.1968	14.9506	4.74307	5.34729	11.61	14.3723	22.0046	7.73178			53.2371	16.7969	21.1003	25.5395				37.0184	7.71322	13.4991
																				0.969121						75.785	71.1227	26.0273	10.5521	5.7999	19.7111	6.49388	35.3806	29.131			24.1981	3.38859	11.0288	22.8282				34.2284	22.7018	27.516
																				0.606821						34.5633	19.3267	36.8503	11.3629	28.6635	13.6477	13.5355	40.8727	14.3491			22.9817	14.6588	7.92255	11.6082				10.6786	5.44567	12.2604
																				0.89916						22.2816	276.506	24.7885	4.23305	7.99636	13.099	19.8889	19.1402	3.06709			12.9633	41.3029	6.59414	25.5284				16.0378	5.00052	28.9923
																				0.93542						33.6469	8.56045	46.8083	7.80465	20.26	9.32601	9.31826	45.6053	15.4845			9.6804	4.0018	7.32109	7.38736				9.02583	11.8971	10.9547
																				0.935622						15.7454	22.9817	30.6003	13.8109	7.25136	14.1032	118.304	42.4925	5.69745			35.657	13.7956	19.2523	4.63454				3.76559	5.18183	6.94394
																				0.951349						31.2278	7.34532	83.6367	14.7551	11.624	9.86247	9.94752	30.9866	20.4732			59.6464	11.6117	6.45039	6.0973				6.0233	7.24789	14.7305
																				1.14631						88.2846	16.3595	27.5657	36.4405	11.3189	25.0879	7.70282	21.4366	9.70824			16.594	8.02528	18.0888	28.2847				13.301	8.24639	34.4046
																				0.963932						29.3688	56.9446	30.5079	29.0406	23.1441	16.8346	21.1618	29.1612	17.6116			5.86639	65.623	9.30436	14.2054				14.4137	17.5015	17.2556
																				0.905618						30.1554	69.4804	9.48616	26.679	19.0802	6.79708	11.9474	27.8734	8.93881			50.2071	14.1235	19.5822	18.0922				71.5723	24.7234	14.0736
																				0.842476						184.852	9.91723	329.266	16.9895	7.46279	25.0901	33.7395	15.9935	4.26396			24.4669	11.141	9.00901	34.1964				11.6186	11.3521	5.3937
																				0.853967						50.1066	175.556	22.3409	5.57016	3.91993	15.5489	42.4308	8.14676	8.12581			13.0828	6.30089	14.8202	9.07822				10.8989	22.0186	3.51882
																				0.891438						7.6641	19.1953	51.7036	9.73576	27.1379	41.2872	12.7674	37.6805	4.39124			18.1877	8.52801	16.0949	13.5174				6.39033	10.7176	5.13717
																				0.997203						45.7721	8.28918	7.66185	101.304	7.57618	15.6437	7.31354	22.857	6.78065			54.7493	5.73692	8.31723	11.8547				4.26044	21.7048	36.0101
																				0.829558						24.2511	39.6139	127.964	6.53554	4.27589	11.5876	7.56389	9.44924	12.721			65.7683	4.15229	8.86589	5.69045				13.3691	29.1448	8.39704
																				0.909321						24.2019	34.5606	8.41161	10.6595	20.0713	7.73984	30.5331	25.7498	10.734			66.0673	9.21074	5.19869	18.0751				5.99056	12.4374	3.96273
																				0.878015						114.834	57.2327	128.191	23.0043	11.9546	15.5197	14.2758	12.4094	23.926			50.0913	16.4126	15.6939	10.5085				7.32646	4.98093	8.07596
																				0.744539						25.3933	24.8936	91.4147	14.8936	19.0153	6.1079	15.8912	26.5717	11.23			37.7985	21.3114	20.9236	5.42423				9.44013	8.81364	15.7394
																				0.781895						9.1701	43.9388	55.3247	50.0716	20.1015	16.7253	19.0639	8.16693	20.3127			37.2439	6.992	5.37399	33.6961				16.4053	18.255	6.87762
																				0.796143						20.5853	25.6162	172.793	16.6037	12.3586	48.2402	30.0266	62.816	13.3201			49.6388	35.8081	9.59621	5.20545				26.2151	8.35079	11.2331
																				0.997536						153.598	6.28962	138.943	20.8038	59.8313	32.5539	18.8904	10.7575	10.1531			17.7411	13.8148	10.8303	10.2401				25.537	12.5371	16.8055
																				1.09834						36.8657	152.093	327.204	15.0376	12.5999	15.8656	14.3625	5.64203	3.87128			33.3282	5.60339	19.9908	10.0189				14.2111	36.7843	7.92701
																				0.952619						85.5829	19.9466	12.6357	10.6913	18.7131	88.7048	4.77404	27.3397	32.9486			50.9013	20.8561	5.24797	12.9465				5.23318	23.8291	14.588
																				0.969355						47.6025	29.743	18.0105	8.76158	14.7819	18.0785	39.3	18.9416	8.80499			94.4634	16.5297	13.6439	30.6003				16.4202	14.6052	5.78672
																				0.972866						251.404	20.1581	177.211	5.4181	15.4998	7.51677	11.7752	28.1433	11.8234			60.7221	7.40412	14.3125	31.8215				4.61978	4.49156	6.74681
																				0.949644						8.59814	14.4186	56.7265	14.257	8.98552	12.036	12.8863	6.45945	3.94758			3.5581	7.45531	8.77597	10.9715				17.0689	45.2717	8.77471
																				0.991138						34.6009	11.8112	105.899	9.82467	184.532	11.2802	13.4052	34.1255	7.81812			37.6459	27.9254	8.47032	15.3048				16.7059	5.68179	33.3359
																				0.864602						46.2639	40.204	49.2687	12.3893	13.8245	10.0841	9.09177	22.5957	16.5609			7.76206	21.6646	5.02664	28.6273				38.3608	22.903	55.7706
																				0.961548						715.063	5.21931	132.915	8.04751	4.81878	4.90097	23.6959	8.85371	11.5481			97.7017	7.89258	9.41815	18.6073				8.26823	50.8789	3.71237
																				1.01202						20.2556	24.7364	98.6264	19.5421	7.74339	12.1839	4.10126	26.5018	15.8856			13.5506	8.1325	4.61202	6.50085				27.6801	12.6231	42.6437
																				0.995884						79.8608	33.0783	61.0488	7.79397	25.1465	6.90019	18.884	40.3318	9.37909			19.7572	6.72431	11.5683	13.0039				18.2179	11.3313	8.36339
																				0.94649						51.2923	16.9795	86.4963	9.37673	14.1706	23.7817	13.0754	51.1395	10.9151			45.8875	13.2035	10.1312	8.82				11.6333	40.5048	23.1008
																				1.06682						7.54521	6.2748	13.3329	11.2773	21.9651	39.5226	5.9536	6.88602	8.97028			13.9892	17.8162	4.66674	12.7668				11.086	14.3124	20.8774
																				0.830919						84.6105	129.473	108.156	4.31167	31.1578	6.23648	9.01936	22.4748	5.26341			78.001	11.4684	10.7821	11.8267				11.0102	39.2442	6.00193
																				0.768304						103.687	17.2387	159.124	27.6868	10.376	33.016	76.6368	18.5109	14.6522			15.4549	17.8671	28.1064	14.769				36.0088	8.54022	20.3946
																				0.964914						45.512	49.6072	49.1092	9.58706	20.4444	8.30594	5.64103	16.8698	4.39221			19.6936	5.83992	21.4801	6.24334				35.7512	10.053	12.1019
																				0.980676						13.1906	139.441	15.2103	6.69275	19.527	14.6306	23.1651	16.5761	17.709			36.1397	9.23852	3.28581	7.28719				18.0374	8.3812	11.3239
																				0.857922						81.5893	43.9547	97.4844	19.966	37.3932	6.7845	40.1475	22.5023	20.6364			23.1656	6.4666	26.4513	12.0577				14.7073	46.9729	17.8655
																				0.924823						34.7986	18.0179	135.531	15.6504	6.46369	8.33145	7.04968	38.3405	8.43995			21.7021	33.9033	28.8661	19.9219				8.45225	16.4344	12.7163
																				0.837861						179.594	41.1515	16.9048	9.47618	21	22.1723	17.8697	18.8755	5.5186			55.7274	24.4856	7.82301	21.9682				28.1697	4.67672	26.2935
																				0.902415						208.862	18.9925	20.6606	28.1341	19.7585	19.5396	20.6768	10.2431	7.97436			18.4779	18.6527	25.5577	25.074				11.7188	16.614	11.4139
																				0.744285						25.1982	29.5016	307.264	14.4512	10.6191	11.121	9.98971	15.4915	5.59028			67.702	19.9872	5.05958	6.91145				55.6686	12.4839	9.43183
																				1.1064						25.2515	81.8357	40.9799	26.7212	8.06275	8.54888	59.05	15.0957	23.7413			21.5664	5.17835	6.47857	5.07783				13.0705	57.7584	44.3214
																				1.03314						16.5542	5.11172	94.5217	7.69351	27.2052	17.9782	6.01962	17.7819	23.5682			81.8897	8.70952	6.90436	6.93115				6.44596	37.438	20.1631
																				0.964856						23.9945	8.36756	46.4558	5.44228	12.3923	13.3926	8.57761	28.257	4.84717			35.7063	4.01087	4.54597	6.57456				6.94725	10.2074	8.5115
																				0.820555						151.283	8.47137	145.797	8.53923	5.18899	7.36881	10.4605	15.7004	19.3782			107.488	33.2258	9.79262	13.4818				10.4488	17.7482	13.189
																				1.04975						48.9408	21.5372	18.101	3.2713	10.3848	7.01048	16.499	6.55454	16.5964			45.2702	31.0575	11.1857	4.91362				24.7376	38.9246	13.4039
																				0.923676						37.7437	4.31164	100.333	15.1717	19.1164	5.32214	15.8702	22.0863	17.6227			19.3778	13.5678	10.927	9.57684				6.5348	20.7513	42.6042
																				0.891308						72.5082	12.7655	22.5923	9.80648	103.524	10.175	45.8313	52.1446	18.3953			6.10962	16.094	7.61932	15.9614				16.1717	17.0711	10.4048
																				0.952781						161.56	75.839	68.0054	29.6515	9.66148	21.4615	20.5698	43.8924	93.9559			30.2275	7.83527	30.7835	13.7202				11.4594	8.31663	17.6671
																				1.0135						61.1469	4.9581	88.17	18.646	22.3089	17.9754	26.1519	22.6943	14.6329			24.4581	12.4529	31.2594	12.303				3.35386	10.01	14.1444
																				0.909447						55.3612	38.0947	52.9381	8.77784	6.03765	14.5138	18.955	23.159	27.0944			14.9654	5.27799	20.8755	18.9073				7.64878	4.66235	11.856
																				0.964116						13.6235	35.4483	14.3072	6.11917	18.4378	15.6614	12.0109	112.286	5.33527			87.5302	81.19	7.35995	18.9314				7.07217	4.32293	10.4802
																				1.08268						8.03656	4.82845	90.6569	7.86406	5.84551	38.0173	41.0928	24.8469	12.1352			18.7311	9.83571	16.1506	29.1649				10.0161	14.1919	3.44932
																				0.825085						35.8218	61.5928	26.0987	23.6823	8.16683	4.73187	7.00288	18.682	51.4197			35.4052	30.6096	10.5262	22.0106				31.3831	10.8996	25.6712
																				1.22359						3.16947	15.6204	11.959	3.84608	15.5802	7.07352	8.54215	32.0928	9.24449			5.52186	10.9138	15.143	15.8395				19.377	27.1016	5.48331
																				1.09517						13.5996	112.745	19.1908	7.81598	7.31904	4.22563	22.9467	66.0092	4.95479			9.0461	26.0403	12.0105	9.17455				26.0011	27.7934	68.1163
																				1.12372						4.41024	28.3239	4.79655	13.1447	21.3322	46.3558	32.3823	32.5172	3.27581			87.2844	18.9078	21.7886	28.023				7.91457	11.9964	18.0759
																				1.07873						101.552	13.0023	25.1684	163.882	14.1367	28.6505	7.75077	10.5822	11.0904			6.09246	10.8726	8.27899	5.9568				13.9909	9.54064	13.0925
																				0.94844						46.8236	12.5283	20.3928	26.4849	74.743	8.68911	29.426	27.1146	14.378			27.3138	3.80774	37.3562	29.4063				59.1223	32.0868	7.96969
																				0.933133						6.37055	16.1425	16.7449	16.3703	19.6963	20.6989	23.4691	18.112	6.46359			47.9772	4.69715	19.5167	13.7668				5.11178	23.3709	46.7782
																				0.84372						154.73	72.6271	13.9189	13.7657	19.5067	5.51387	76.5671	37.5152	11.9381			36.6578	26.6866	7.16992	11.4428				40.6331	16.2571	10.0825
																				0.806292						37.0662	15.9465	393.009	19.3359	9.85182	5.66593	17.4698	14.1055	5.79924			199.737	3.16721	31.2728	13.7569				5.25122	8.77204	9.82761
																				1.09393						28.7553	22.0231	228.733	10.8185	10.794	8.77247	8.61015	11.5411	14.0011			7.23752	4.13032	7.13056	10.1656				6.56812	14.8897	8.78926
																				0.870642						67.8718	93.8452	168.008	11.0568	45.0317	6.21883	36.9466	42.0153	6.71494			14.0462	12.9018	32.7959	21.2999				15.0599	6.09958	9.20079
																				0.809929						43.779	3.69883	37.0545	24.4683	4.4335	81.2189	13.2123	20.3862	57.4435			25.4761	10.6465	24.4719	7.18067				10.1886	13.0073	23.7326
																				0.77188						53.0501	16.6443	71.5623	7.79397	19.0131	12.1395	21.7749	94.5332	11.274			10.4167	8.01625	13.3581	5.98292				10.715	17.115	6.53522
																				0.925117						7.87517	87.4234	35.6605	21.1591	7.41151	9.14578	8.80961	19.8003	52.8913			60.3188	9.31826	7.92865	20.6045				67.2302	14.3588	14.3491
																				0.915516						53.2817	12.9483	8.92938	5.39494	8.83779	20.3578	16.3594	41.5235	6.7433			17.218	24.5052	14.1694	5.73608				7.0346	13.2729	9.99851
																				0.975068						75.1205	45.1481	124.736	8.55047	10.7037	9.93075	7.05489	34.0449	9.07856			28.4534	22.9339	5.12684	11.69				19.5285	20.5326	10.1998
																				0.935774						32.4602	21.234	85.6394	38.3424	29.3243	5.33886	14.5679	77.8921	4.08001			54.3505	26.8745	10.0907	30.263				8.33977	13.8851	30.9397
																				1.13588						103.958	16.1796	26.0825	7.4547	9.47829	12.186	15.8125	40.8542	6.6737			10.8294	6.87087	17.7799	29.9493				8.47096	28.7572	23.0258
																				1.16126						4.61774	28.3466	43.7351	6.98337	20.6971	18.8534	6.43848	65.2477	20.2328			34.1707	14.7408	7.74928	20.6418				7.55005	16.3696	9.30489
																				0.746273						10.2186	18.238	38.354	13.781	7.39926	11.0208	16.0623	48.5262	35.2614			15.6863	12.3519	14.6226	14.5861				12.4019	36.3675	16.0464
																				0.829739						94.822	5.36946	36.2139	7.64897	22.4382	7.62769	12.1019	27.7157	100.721			6.89598	38.2164	7.70734	11.8653				12.3186	8.06239	28.5755
																				0.868862						25.7081	10.4099	9.72762	3.39698	10.9023	10.7907	8.49061	34.9625	8.13365			25.6785	19.4477	13.2989	16.34				5.88397	38.6761	27.6867
																				1.02941						63.1707	32.0887	8.69428	10.9502	27.1191	63.3638	5.77669	24.3761	6.18555			69.3273	8.25485	16.0755	17.0298				4.27557	25.0694	15.7008
																				0.72476						287.802	123.742	19.2315	12.0317	12.7255	12.2761	19.4021	41.4164	37.469			42.0588	12.9126	19.1927	8.83174				12.3161	24.2592	17.8349
																				0.865663						26.8574	28.0631	114.239	14.1841	17.0478	8.0657	9.84703	21.9745	6.19166			33.5226	8.10422	11.4025	11.2527				6.49358	30.6875	42.4255
																				0.939142						7.59096	69.2197	41.5748	8.08825	15.367	24.9984	36.2463	47.625	7.50109			10.9709	15.7342	11.38	24.584				29.8053	17.1971	11.2906
																				0.857463						37.8132	18.3176	81.7155	6.97678	5.20384	25.7288	13.0092	59.2929	6.0754			21.721	20.2645	20.7866	38.1937				27.8226	15.2474	16.2043
																				0.826791						347.713	16.8376	302.392	42.1346	76.2466	5.63073	46.7321	16.8551	17.6243			72.6047	5.93907	10.7988	23.793				35.1487	11.4182	7.57157
																				1.0644						27.8962	195.581	52.4415	38.515	10.1718	7.32197	14.8904	54.721	6.33151			7.28009	3.51166	8.1905	5.29756				8.0734	17.5398	13.4634
																				0.979672						13.5065	20.555	6.77194	20.7362	18.3541	24.5218	14.9946	40.4787	3.76617			24.1791	4.25788	8.81246	7.22045				9.66663	26.4801	4.61921
																				0.990043						36.4886	20.9164	355.009	5.9642	5.7287	6.2249	24.3432	6.2753	7.12637			16.0159	13.2034	5.80284	29.6499				14.7189	8.13934	5.52798
																				0.98833						8.93291	22.6997	204.449	6.20685	26.4159	3.76237	22.733	18.7184	23.2181			15.5051	17.7415	4.75015	11.3375				4.84072	5.04732	29.4741
																				1.04537						43.634	71.2649	15.817	11.9877	14.5037	17.6892	27.2615	37.2213	36.9218			28.913	7.95094	16.4281	6.17141				11.389	12.9772	5.06245
																				1.02204						15.9275	3.82932	46.9008	9.69124	5.74067	10.1206	15.5397	61.9239	45.9753			38.566	3.34216	6.37955	17.9026				12.3002	9.72598	7.74595
																				1.05364						30.8543	68.3831	119.275	26.6968	21.6385	12.8399	30.3728	42.404	10.519			37.1475	49.2872	18.9444	28.7045				47.3155	31.905	15.2489
																				0.952077						31.2974	30.4412	26.9373	72.3489	11.554	13.5213	16.3039	61.573	7.30068			29.192	7.21496	5.38329	8.0778				11.1871	4.62299	17.2723
																				1.05934						31.5093	75.9097	66.2304	15.5084	16.0838	15.3446	196.707	14.9385	40.2116			38.8475	17.0659	54.8869	14.7188				22.7576	6.18669	25.0077
																				1.16932						81.4028	6.24581	13.2775	9.59666	11.3621	8.78214	6.46169	77.0738	5.20864			36.5593	20.7539	14.7415	32.2332				13.5703	4.98703	6.70111
																				0.930019						33.4182	21.8324	236.927	5.8609	13.7785	15.7401	211.764	14.3343	14.5074			36.5031	25.923	8.07398	7.6277				15.4162	41.1992	13.1165
																				1.13779						61.3754	28.1465	14.9962	15.0106	5.85593	14.0716	7.55391	29.0068	4.15543			54.4593	13.358	6.7336	4.81108				12.3476	17.4331	9.78415
																				0.827412						73.627	73.9239	13.138	12.5913	5.61202	27.0685	15.5554	13.0114	8.8427			26.8781	21.815	5.66038	5.1539				13.5301	7.20862	11.8971
																				1.04597						12.5299	31.2493	92.3631	14.7478	5.93346	12.5593	25.033	34.3414	6.26419			13.9673	23.4561	3.37344	23.5472				5.54761	7.90523	5.25254
																				1.05188						20.5552	106.138	34.6627	9.10562	12.8282	13.4215	22.9004	15.8934	6.28351			16.3954	3.9515	7.04619	19.1106				8.27741	10.0166	51.2837
																				1.08924						7.70857	11.6021	56.6959	31.9221	23.3582	26.7834	122.555	16.8912	4.72309			42.9981	14.9422	8.3308	11.8446				10.0133	9.81168	17.2668
																				0.729331						120.549	29.166	69.8359	9.49007	5.38428	10.5779	6.04895	16.9379	12.8796			22.2279	10.6638	7.38735	7.12415				14.0756	6.0925	5.9736
																				0.809628						10.4036	4.13026	7.50369	22.5302	57.5648	11.2193	12.4974	36.5908	13.6838			25.7059	15.48	9.9243	6.58861				13.9012	6.79067	13.7092
																				0.892711						29.7395	131.779	528.788	29.0651	5.94458	25.5851	4.0246	49.8107	8.41546			15.3432	11.2701	18.3865	27.1018				7.54011	20.1479	7.34584
																				0.920719						18.4833	86.1057	389.367	15.5112	5.13458	6.96398	7.49978	23.6806	7.63319			12.8154	33.3624	6.73113	5.87627				14.4352	4.55074	54.9178
																				0.912849						24.5312	15.6437	6.29703	55.4256	9.39174	41.5855	85.2732	46.503	32.4662			13.9832	14.8402	6.83284	21.5501				5.75396	21.135	12.0648
																				0.867982						32.6796	25.6563	37.3041	24.7312	13.2934	19.731	24.8719	29.807	3.91183			24.692	40.4769	6.46653	18.3036				18.211	10.2829	4.88715
																				0.694533						373.614	4.12252	107.589	11.0927	4.99181	8.24893	39.1495	45.4905	12.6379			30.4588	11.5267	33.2795	9.03987				5.39069	11.9724	8.15979
																				1.11142						42.94	31.2646	10.9637	14.1096	21.8054	3.69915	18.2316	9.06876	7.33964			7.01207	9.86004	24.112	21.3478				4.44894	11.1595	6.99028
																				0.824994						177.447	65.6644	189.974	18.6376	8.07232	51.0506	15.5851	11.6492	5.74201			61.059	3.84029	25.0213	20.1628				8.60693	12.4962	9.43931
																				0.97091						150.65	70.8936	18.0327	53.076	4.58715	7.86224	6.68762	7.14443	19.9651			47.2842	56.1651	5.66712	8.91557				11.9577	25.1726	7.26738
																				0.931185						103.302	6.18812	23.1334	5.55283	8.2718	30.7981	17.4503	81.6072	10.9476			21.8497	11.225	10.7822	17.5901				27.3756	7.97098	15.1242
																				0.983993						86.1209	35.2223	16.5775	36.7453	6.73942	9.53301	10.1776	13.2301	16.917			15.417	8.36458	25.0222	3.65154				46.0259	21.857	4.70279
																				0.884107						157.87	38.523	113.251	15.402	36.5462	10.5323	9.76831	31.9276	13.8211			11.6061	58.9952	9.50486	16.2693				23.5375	15.5076	25.7145
																				1.16721						41.1257	22.5979	154.117	6.53945	12.6842	9.78286	5.5924	37.9323	39.8992			8.47734	8.66452	11.3878	8.93007				14.8275	12.9901	20.2991
																				0.739028						66.7941	7.47666	14.3044	5.99423	14.1185	17.4435	12.9993	7.11122	35.6062			36.0926	4.07617	14.5977	48.8104				20.6587	40.4404	27.5813
																				0.921634						25.6257	61.7362	281.254	45.8751	26.7686	7.12669	43.7372	39.7875	8.33332			82.116	14.7686	15.3501	4.40576				7.54985	14.9127	8.29888
																				0.897761						77.7405	36.2615	17.3864	10.3765	5.25987	84.4296	39.4139	56.8447	4.60388			10.9763	7.61932	17.1042	4.77271				13.0657	11.0185	32.5602
																				1.07328						4.46089	52.9222	107.837	56.4328	26.4634	7.74499	57.5976	26.7812	8.92263			31.5794	7.40586	20.0897	15.7445				7.40962	41.9231	32.1557
																				1.00204						94.8643	93.8201	126.669	5.61174	12.3032	13.8952	20.3297	106.927	14.5996			17.3406	8.43486	12.5529	10.2275				12.9214	5.11913	35.64
																				0.874488						41.6707	9.51757	47.5156	8.02143	7.31519	7.07545	12.7172	14.4815	8.2022			77.1704	24.4799	13.0015	5.90364				4.57006	26.1717	25.0246
																				0.8079						49.5448	89.9696	48.7306	7.84188	7.34834	12.1536	16.0139	19.1164	119.222			22.7485	7.32973	9.65625	25.2634				33.2097	27.805	30.343
																				1.00937						23.4259	151.545	83.8592	17.1399	18.8575	5.17996	10.4625	14.7194	6.43596			28.6363	9.00895	8.79193	8.97773				12.9845	5.24572	15.913
																				0.947206						88.6153	3.96948	86.1098	8.08457	8.35857	12.2444	9.05338	51.7168	23.4338			77.4239	26.0036	4.10544	42.7574				4.84943	5.78634	22.6343
																				0.744021						17.1525	31.0987	16.297	8.13586	23.6857	5.68132	20.5991	18.0704	19.611			22.0863	6.92081	8.12462	5.34532				4.21767	45.2978	12.4887
																				0.907491						24.5544	28.6286	55.5136	6.74498	46.1484	5.75414	15.3286	25.7075	13.3493			23.6516	4.99635	55.9163	4.477				4.86496	9.07258	25.6842
																				0.889342						29.5538	8.85592	102.213	15.5823	74.2549	13.539	14.0524	16.3571	19.5821			74.0408	2.96331	9.49838	21.6475				7.83679	43.4228	10.463
																				0.780356						175.679	6.31897	88.7002	26.3369	22.8513	11.5778	29.7354	29.9645	4.17606			57.3953	32.6195	25.202	6.58777				4.99902	16.9071	5.37111
																				0.958191						7.26941	6.30348	146.02	6.30896	8.07395	11.286	5.96309	28.2003	6.24205			9.94979	13.7403	5.15139	17.4477				18.1853	10.7077	16.6385
																				0.871303						43.269	52.5469	159.102	5.4575	14.1816	10.4392	5.43003	13.9615	18.7011			72.1157	15.5596	41.6416	9.78111				13.5936	37.4493	15.8157
																				0.822335						31.403	57.9535	18.2199	6.10469	4.96538	19.7342	27.5268	26.9205	11.5375			30.1165	5.0875	19.9998	10.5569				7.43385	39.0526	23.5113
																				0.703004						246.438	4.75343	173.642	18.1229	6.32731	17.8758	4.69064	16.2595	8.32783			228.206	19.6769	8.1729	8.44224				56.9294	4.78815	11.0059
																				0.895804						73.9173	101.204	16.7475	11.3645	11.2329	4.78624	7.58033	11.5596	24.5783			17.2534	6.44637	9.52236	10.4273				16.2196	17.072	16.9334
																				0.781815						48.8173	5.45876	6.03514	45.924	180.087	6.27523	24.6182	34.252	10.7353			224.869	10.0206	9.93751	11.1158				11.5028	10.4388	30.9377
																				0.889346						57.636	8.8274	39.3816	8.54756	9.66626	18.6541	3.27523	36.8948	6.68211			5.43907	8.72967	10.6085	19.8522				9.4994	14.6915	14.687
																				0.870211						34.2208	345.664	10.2571	7.37289	6.26563	5.70067	6.51098	7.81813	9.35083			5.77579	28.0232	35.5911	38.1474				50.5982	7.50276	9.76631
																				1.02857						45.9764	58.6477	8.51083	8.99252	7.10803	30.6531	7.44733	3.07999	3.43367			9.17107	26.8848	5.62951	5.42078				22.3636	7.25285	13.4346
																				0.984015						13.8896	42.1133	21.8369	13.1572	19.3637	11.3143	31.4946	9.471	4.06293			76.5347	188.339	17.2842	21.3212				8.18251	12.3935	10.2889
																				1.15907						47.3434	19.02	54.256	13.1238	29.5577	5.40555	14.0217	32.3032	18.9055			16.8569	22.4951	9.89824	14.9638				11.6457	20.3835	12.6339
																				1.07746						52.8665	19.0272	48.7939	8.78408	11.8214	9.95687	24.2935	25.3049	18.3419			41.2543	9.84572	19.3551	12.3385				18.3823	5.97065	29.3975
																				1.04171						47.1683	24.1666	9.43327	9.70203	25.6071	24.3464	10.2376	17.6315	4.92704			31.021	30.7711	11.1036	6.60441				10.1939	12.3269	19.1944
																				0.946589						64.8279	51.7835	36.3915	15.2237	8.70941	18.9836	12.5216	19.5571	11.3436			25.6614	30.0992	7.22914	7.88579				11.7409	31.2785	17.3026
																				1.00852						20.9269	131.147	218.472	36.8459	15.8692	12.3673	26.0115	72.2835	7.22703			27.8182	17.8487	7.03342	16.4936				10.135	7.46396	6.85828
																				1.02866						22.839	77.0004	44.4468	9.11462	4.8378	12.75	34.8633	22.1027	21.0729			21.8392	10.6159	8.33913	8.15291				13.1361	19.4858	20.2989
																				1.0028						43.2007	439.258	15.8705	28.3143	20.1993	16.3673	32.3032	12.8428	8.76578			22.4711	44.7891	12.9071	6.76432				8.31585	6.81264	14.1097
																				0.979347						26.1311	45.7768	12.4316	5.73191	13.3489	7.95344	248.741	9.26481	13.6192			38.0894	9.41272	15.5483	19.9272				6.57412	9.84837	6.1331
																				0.837643						81.217	22.5509	316.279	12.6395	7.79075	18.2176	62.4655	5.7484	5.11006			47.2034	5.69712	21.0448	31.4903				21.1207	10.9518	19.8835
																				0.932874						88.5397	29.3264	5.14614	11.9601	5.88819	7.83845	10.8326	39.194	9.62193			14.0204	12.3808	13.5071	21.766				39.5514	14.1597	9.63865
																				1.00681						32.7758	40.3938	5.06012	27.1364	17.794	16.1788	12.5852	18.7055	18.839			24.5468	10.0285	12.9256	5.96716				12.6684	11.6807	4.46056
																				0.759654						8.9049	19.5452	86.2837	9.41921	11.1414	42.906	28.9353	30.9534	103.3			69.8794	20.8462	23.2748	4.32229				14.1435	7.72858	47.9259
																				0.793469						50.2151	34.2286	20.782	11.6326	26.155	5.02824	14.7381	43.2927	7.56459			23.6822	40.1257	7.12835	10.8494				9.50517	16.2351	63.9809
																				0.926478						21.2986	8.79322	50.7336	7.58486	4.75927	13.0235	20.6597	24.1938	14.7191			38.2901	5.7417	12.638	19.2685				26.3103	55.4623	6.60088
																				1.07774						18.7706	50.2951	73.9471	8.55563	12.5494	5.62911	43.7171	10.271	12.7387			8.93301	15.4023	9.99019	5.2979				5.23349	23.6905	30.2308
																				0.973285						29.4273	44.8279	39.467	6.40207	4.50049	35.1289	25.7126	20.5283	4.91194			92.5099	12.5673	12.0973	9.38528				13.1193	11.4097	7.39708
																				0.933128						9.98975	36.903	4.78399	13.7527	13.5127	5.7757	22.0242	6.4144	11.2641			36.8546	7.90058	27.3581	18.1146				11.8756	46.54	25.6558
																				0.93973						9.46719	35.5302	18.3104	7.33259	21.1669	6.1485	32.2295	7.76367	53.3899			96.7986	16.1254	28.8752	17.312				7.06453	6.24811	7.87525
																				0.877259						12.4026	50.7484	11.8588	90.1824	8.85634	13.2204	7.71518	16.8024	9.29319			23.8387	14.2704	17.0931	4.37776				5.88467	11.1975	17.1817
																				0.955988						19.0674	15.373	16.3622	3.57878	13.6683	4.81558	4.67672	14.7399	24.6973			25.0825	13.9057	8.32497	11.0086				9.64737	19.9535	9.17879
																				0.952885						29.221	6.56609	34.3976	14.9671	9.03861	27.6258	12.9596	20.5835	8.1474			6.14172	13.3219	12.4925	8.96001				5.29853	8.82021	5.64978
																				0.838889						24.4848	46.3601	28.472	5.42747	4.36652	23.6419	28.2429	39.7735	3.67788			127.23	12.3897	8.06104	11.1754				32.5768	26.8236	13.9938
																				0.945217						10.4456	59.0093	17.5359	5.67945	5.58658	11.5947	11.4357	99.8123	25.4365			7.90365	10.1811	7.04774	23.4403				4.49766	10.239	15.1798
																				0.791016						64.5974	77.641	55.7855	14.7417	5.99395	6.50209	15.9067	13.7901	7.56393			28.7187	18.4889	5.60143	9.70652				4.25109	13.5871	3.36862
																				0.963556						18.6894	16.2714	26.7085	6.4782	4.13899	36.7222	13.9953	30.6889	10.7246			43.2099	14.5234	5.07826	5.17258				7.10391	6.78257	17.6141
																				1.04913						77.9437	75.7388	79.8492	16.8857	20.0558	12.1485	28.2931	54.3824	16.9507			15.6295	36.7307	22.7332	5.45518				6.27872	6.13735	12.3112
																				0.957126						15.1304	9.8125	9.70811	12.6031	10.7678	5.38134	87.2539	8.04817	10.4238			28.9007	10.1495	6.61056	71.5878				6.53775	11.0105	6.53729
																				0.798284						21.9049	4.86002	72.3944	8.68712	7.91398	12.862	4.40445	58.4532	8.54794			37.9756	18.8174	49.8669	12.6071				13.4481	10.8037	14.2741
																				1.02705						24.6097	10.7968	47.2532	7.78882	10.4302	16.2285	14.3846	21.3027	20.4447			24.0179	4.00782	4.06231	12.5736				26.9921	12.48	4.84598
																				0.85474						10.4373	26.4717	67.1001	19.2941	13.826	7.57584	7.13188	20.6084	11.1529			16.2616	12.7635	15.8144	12.5397				9.4728	20.1705	8.109
																				0.938572						22.8377	12.666	113.162	6.6009	102.475	10.0133	56.2809	11.5047	6.88439			19.8639	15.9009	10.3588	14.369				8.60214	6.34537	34.7975
																				1.04399						30.6958	67.7557	46.0913	7.96375	16.7313	30.0225	35.5649	34.8729	7.2148			25.9426	10.4962	14.815	12.0892				8.73704	17.261	8.13045
																				0.920378						137.603	68.4806	238.348	19.1378	14.9145	16.7663	23.2027	16.6128	18.8379			12.5963	30.0572	6.30261	3.14855				8.94894	32.8182	30.5281
																				1.14443						311.827	62.7723	43.1303	39.2483	12.7503	17.7029	27.7262	17.4988	5.96037			11.9184	10.2484	11.8043	7.99823				3.24631	55.3879	23.534
																				0.966237						56.8301	29.0315	49.9372	29.0327	16.5075	9.74164	16.3093	29.9666	41.6748			27.7886	13.0074	9.98171	13.8502				13.5795	7.88033	15.3273
																				0.865794						67.9387	14.0117	39.3421	7.41739	9.69683	12.2037	33.1392	59.0507	3.68996			63.0629	30.893	5.98225	13.0983				19.6132	9.1944	35.7628
																				0.846817						52.8129	403.146	51.0865	12.9688	13.1771	10.5304	8.99381	46.1499	18.9182			31.6411	34.6865	22.1893	6.82515				14.9499	6.39475	6.51611
																				0.909466						44.4971	380.447	207.424	19.4269	18.9233	14.099	7.17953	20.5541	44.6446			58.3905	10.8456	11.9123	14.3197				15.8229	47.696	17.8193
																				0.900406						142.029	66.2158	92.8831	26.3867	4.17905	16.0819	10.9961	35.0215	8.11525			63.3994	9.57086	19.1492	22.5233				20.2668	15.4787	12.2573
																				0.904101						96.8288	90.3343	135.756	24.9545	5.04049	12.8637	9.9659	23.3104	4.74791			22.9266	13.9911	12.8648	4.20504				13.6529	11.5967	13.1125
																				0.830136						15.6657	46.1078	48.4173	8.35171	12.8109	21.3516	50.1498	42.7547	9.97694			20.6965	5.53376	6.97589	8.88242				5.16875	4.86557	12.3172
																				0.907345						42.2081	39.8618	95.8453	4.70248	52.4085	9.51647	8.80195	23.7121	18.5079			21.5807	14.004	46.8808	6.38953				5.32727	4.81464	21.7075
																				1.01482						13.3725	78.9273	115.796	11.1367	13.7881	37.8266	35.0738	18.1581	6.48524			76.288	17.3741	8.64138	47.5508				8.3892	9.00194	6.47415
																				0.941482						24.9822	49.7014	9.73098	16.0294	7.22016	11.3188	16.2251	7.93347	4.58454			12.7829	8.32583	20.451	7.18919				6.06227	8.34863	13.7833
																				0.824589						16.6648	30.0538	11.9468	8.27061	4.44197	11.6394	9.78	38.9248	36.0868			18.6721	29.4723	9.45209	15.8866				12.4221	13.5774	4.3239
																				0.962071						121.344	71.6528	81.9643	41.2443	11.8855	23.1833	13.5247	17.3045	20.413			10.2902	11.8199	6.1717	15.3611				21.5858	9.71783	18.5022
																				1.10256						101.056	14.6751	23.2604	8.66562	27.3806	35.9938	35.9423	7.85435	8.9616			5.42872	7.59292	24.8904	8.92905				11.2447	9.80036	18.1663
																				0.962447						67.9756	19.4301	83.0007	13.619	13.5491	28.3879	17.0752	19.9588	40.4935			46.0155	37.8824	20.5137	34.1597				7.25912	9.91144	10.2426
																				1.05755						81.2981	39.5819	158.407	18.3334	19.6356	7.59517	8.1706	42.8227	18.9275			48.2317	3.56126	56.3027	9.62498				29.0073	9.03295	72.8463
																				0.837198						151.677	16.9237	166.806	39.79	61.5911	10.2201	40.2666	64.3771	5.56829			20.4354	4.68156	6.02672	6.15686				6.40917	25.9586	18.9381
																				1.04938						31.5115	6.09114	18.6678	31.6872	99.5185	26.5845	38.4945	31.8364	5.3192			29.2488	27.3393	19.1507	26.4538				18.3818	26.2767	14.1446
																				1.27003						16.6895	117.866	46.4436	15.2534	18.5938	9.44691	8.93219	9.18555	3.93758			10.8742	36.2114	6.59304	34.3513				10.0033	7.51791	7.56368
																				0.877101						456.118	11.1735	32.7742	13.7176	6.9089	87.4187	5.3717	40.3752	9.94172			28.501	14.9496	9.75365	6.71491				22.6073	10.6873	15.8825
																				0.877404						15.8628	24.9609	149.758	17.262	11.0167	7.34802	10.9075	9.78933	6.8271			75.9017	50.5757	18.1546	15.9977				9.71977	9.57288	17.0477
																				0.793982						7.63334	22.1576	6.13401	7.38844	19.1154	5.82534	8.92325	24.0661	9.3495			11.8585	5.7416	6.75583	4.65867				23.2506	10.9939	4.14802
																				0.830158						68.6024	25.1323	38.8389	6.44297	16.6576	11.2811	36.7806	4.55915	7.9644			38.7692	3.90794	51.7253	6.26073				7.56729	10.3476	10.4563
																				0.800619						4.36258	372.977	170.319	8.62876	8.5109	15.6407	64.2744	10.7305	5.17811			56.0458	6.43105	7.12382	18.9463				30.1757	15.4878	6.72878
																				1.01031						36.3618	11.557	125.34	22.0858	29.4999	3.71302	17.6513	34.605	4.14285			34.3111	15.1255	11.8041	12.8002				11.0353	18.7102	6.52612
																				0.924881						66.3733	16.5229	7.76372	9.33414	8.25544	13.8562	19.69	33.0226	10.2678			58.0191	18.5929	8.35135	17.4403				11.5317	18.5389	24.1984
																				0.892378						9.71173	20.6948	170.224	6.34549	12.3588	10.175	10.2014	3.52712	79.8417			50.045	32.2391	9.1498	27.8003				5.63624	6.19297	17.035
																				0.559533						61.7987	49.8524	60.794	8.32074	6.63833	7.01213	14.2162	18.3731	6.03451			56.4789	29.6023	18.7815	10.4054				7.95258	13.7814	15.0042
																				0.913906						11.6971	118.432	161.969	51.4088	17.7477	11.4989	52.083	5.91459	21.1578			14.1654	16.5449	4.65866	4.14187				10.7129	10.8839	37.6491
																				0.830736						56.3709	23.5247	14.1058	20.3633	79.2902	10.5216	25.223	8.79829	10.139			29.9916	7.94014	18.6846	9.82474				4.95032	17.7209	16.1666
																				0.86799						37.1712	28.5509	70.9164	23.1497	5.4068	6.54451	6.75814	8.53764	6.79611			19.6392	21.5095	10.8627	29.2207				8.21683	19.0427	4.69639
																				0.908866						6.33021	50.9962	165.929	14.2035	60.2156	14.9602	9.83347	4.64518	25.3049			26.0719	18.824	9.23545	6.62148				7.80732	12.7782	5.36928
																				0.927736						98.8928	39.5819	127.298	10.6129	13.6818	6.26514	27.0655	12.5272	17.1016			128.843	8.81665	30.1278	5.54084				7.01811	46.8791	14.2073
																				0.841133						56.6595	277.754	53.0835	17.8295	6.10018	19.4538	22.2385	26.6573	7.16642			21.8333	4.33067	6.71849	9.78157				11.1	68.1985	9.42032
																				0.856244						36.0301	5.68358	376.575	19.9355	8.4304	14.254	9.43233	35.1725	26.0768			43.6716	15.5469	5.58819	25.2575				32.785	17.0699	3.92375
																				0.79543						50.5237	46.9315	104.259	23.8745	39.9829	6.99268	6.1427	32.3131	27.9066			5.16225	13.5142	11.418	18.1271				15.1817	14.9031	19.5316
																				0.973432						109.843	167.057	13.1557	35.9784	18.6581	10.1972	11.2327	39.3103	27.3214			57.6826	6.4836	10.6402	13.8955				5.84347	12.4558	9.8712
																				0.818406						28.5272	43.5203	5.48091	10.5971	8.44063	17.5437	42.6563	16.0026	9.52033			33.8902	4.41444	9.03508	12.9357				23.083	36.002	13.4087
																				0.896715						83.1918	118.844	7.35162	24.7589	5.9462	9.69942	40.4096	6.05032	4.04521			17.02	14.6398	4.36002	23.0402				28.5471	10.3654	5.11349
																				1.00532						41.6702	5.90684	264.909	13.6141	23.8363	7.80812	62.0372	12.666	7.70216			70.4158	6.9682	5.27053	21.3187				55.4466	14.8238	6.47746
																				0.916198						62.8399	27.3765	45.2883	40.7682	9.96398	55.6324	30.809	41.8639	7.92606			13.4262	13.962	12.2339	6.96792				5.67909	8.11008	11.7129
																				0.865119						13.9876	28.0626	14.2938	16.0196	33.3651	7.69186	13.9809	73.7731	7.7302			37.2581	44.5388	37.5562	20.5117				10.6089	13.8162	12.0702
																				0.945114						12.4197	19.6921	79.9806	5.75263	20.79	12.3704	26.4977	5.83469	5.56247			79.5489	6.91731	5.18256	26.4138				3.30097	4.34969	5.37975
																				1.00726						12.2699	136.312	18.7035	14.8759	14.7054	8.44287	32.9153	58.9879	6.12724			9.01998	14.2566	6.00196	16.23				10.0575	25.591	4.87586
																				0.832198						43.687	25.5721	36.2294	17.1687	7.67477	31.7782	19.5362	8.90042	12.0824			11.7254	6.98558	7.01422	5.8099				4.31745	12.1956	19.9813
																				0.849263						93.643	20.8461	185.449	27.7584	24.014	19.0648	25.1974	37.4172	15.3575			17.484	8.6488	18.3059	5.9961				7.18322	9.82908	19.8651
																				0.875554						72.0172	5.43067	4.47118	16.6554	6.40182	15.7698	11.6578	14.0384	7.41377			27.9623	24.6433	8.03688	25.0307				37.1303	24.1675	10.1917
																				0.928576						88.6058	8.15031	133.102	16.8435	45.142	4.99897	22.5573	28.005	11.3891			44.7808	27.5191	14.602	62.9692				12.9521	7.52345	10.2266
																				1.02972						21.8363	20.8841	29.2135	16.4606	6.76719	4.00589	16.6546	15.7668	23.2274			29.9244	9.11153	13.5758	14.9812				29.2145	15.2154	6.13891
																				0.983203						24.5494	12.1565	95.1605	7.28809	9.33087	5.05698	15.3527	69.7996	16.012			24.5845	20.8414	6.35964	38.1383				10.2627	9.63228	9.89093
																				1.06924						131.127	21.9391	57.421	37.5529	25.3872	8.91842	31.3798	12.0325	11.5547			17.8298	7.67862	15.2759	20.4839				22.9728	23.6729	9.13958
																				1.04206						138.385	10.4737	154.494	7.98471	6.80771	9.82676	71.2901	33.1534	26.2474			71.9292	7.74704	6.13466	4.72793				8.98309	44.5371	33.8041
																				0.998782						8.31624	25.3331	143.413	9.23622	50.5299	17.0849	68.2488	13.1269	23.7962			30.9851	10.0473	5.50447	18.4333				18.953	7.84548	11.554
																				0.796146						18.7429	12.354	61.6572	22.3374	14.8962	36.9045	15.8456	37.2286	26.3371			37.4799	3.8375	8.55017	13.1792				20.054	11.7354	17.3997
																				1.02972						17.8773	3.88741	4.86712	18.8685	18.2602	6.62922	6.98042	42.8056	13.5741			49.0468	15.5988	9.30934	4.13992				6.51967	16.2144	31.8428
																				0.874045						28.3666	48.6898	97.8185	14.2358	10.1348	38.6944	7.64794	18.2893	23.5497			26.37	15.7393	19.9419	11.9284				42.8757	15.0464	62.2247
																				0.847664						351.376	10.7184	517.125	12.5877	23.0898	49.6331	23.6685	26.2567	15.2805			18.3926	4.18799	7.11461	7.23478				4.61162	28.1022	14.0213
																				0.976626						17.2666	107.508	125.512	124.935	23.9335	9.81677	73.8086	20.0758	6.94209			18.7568	5.58533	8.65103	13.2711				11.2265	30.452	19.4653
																				0.917228						44.4161	18.6983	188.783	11.0982	8.32614	3.80258	13.4004	11.9021	35.2516			25.9117	12.945	19.972	8.76794				10.495	17.5949	15.9813
																				0.916628						155.35	23.2372	379.352	12.1004	32.8892	13.8507	5.98517	13.2768	7.94183			38.0351	16.2633	26.6911	29.5058				24.7981	8.38152	18.1937
																				1.03034						22.5311	81.6739	78.7807	7.54368	9.32117	10.444	7.45476	23.0161	8.42934			92.1352	19.0227	10.3404	9.81714				5.15121	10.6375	22.8364
																				0.966726						18.8183	141.381	354.186	9.71004	7.66997	6.4578	57.0078	37.9346	13.2916			16.9251	3.34607	7.27424	9.48295				15.4584	17.8158	14.1236
																				0.962886						71.6876	7.34102	50.1972	4.43924	9.68556	10.8246	11.172	33.0188	5.82859			13.9762	3.2543	7.29302	9.13077				10.6826	4.78145	11.3436
																				0.834718						198.348	295.122	48.3292	20.2155	18.3408	46.4635	10.8593	16.9472	7.80786			42.6079	7.65191	14.6081	4.87034				9.39333	9.98909	19.1073
																				1.00215						199.635	69.0457	12.9897	15.4256	32.1786	12.9562	3.86226	46.1778	38.9779			79.8139	5.91815	11.9327	13.6304				8.68904	35.2922	5.82674
																				0.980895						22.3147	135.237	114.734	22.1584	9.39409	6.52997	12.7249	15.0756	53.2428			21.5288	20.4124	7.01009	7.73566				54.462	5.04467	12.661
																				0.894604						126.015	54.3618	83.3867	18.0867	13.5893	29.0399	5.3846	97.2804	10.6979			10.7575	10.2901	7.07288	8.58028				11.4402	45.508	9.72027
																				0.766564						9.01734	5.2413	42.859	27.2166	17.1149	6.76201	9.80125	31.0858	16.1895			49.8826	17.2699	21.8506	9.17843				9.5152	21.1546	21.8731
																				0.81635						23.2901	86.5682	60.6917	8.74379	8.13106	15.1938	11.3703	13.4537	19.1646			52.6149	10.2906	23.7014	5.93886				18.0211	17.6136	8.30374
																				0.883918						44.5594	20.6155	35.1214	8.79542	5.02246	32.413	9.74085	40.0353	7.47373			26.1	53.6777	18.972	8.10984				12.8282	8.35445	37.5934
																				0.910117						25.0131	40.5891	66.519	25.0839	8.00566	8.83818	27.418	28.5538	6.61054			9.00692	4.14792	17.6183	8.9104				10.6743	12.7641	11.2908
																				1.01946						64.6771	14.0102	49.6497	15.9092	32.4688	12.5563	13.8593	8.11165	8.33653			21.5935	23.6333	10.6451	7.82011				13.5895	12.8144	64.3469
																				0.866218						36.536	8.45386	13.714	6.4311	12.9434	18.0123	101.933	52.173	34.4876			8.48282	12.5304	24.4233	18.3317				21.3595	32.5587	40.4807
																				0.986953						10.1985	28.3974	170.004	12.4932	28.7834	13.3555	42.4382	6.78627	9.54318			4.50183	24.2043	8.97199	8.96449				8.48574	21.1208	19.8317
																				0.914077						15.0073	68.5824	140.024	12.9984	7.71504	12.2	21.6805	49.9681	5.56015			34.8231	7.63065	4.84747	9.19939				14.3222	48.0283	10.2941
																				0.930963						32.6153	11.2431	80.2587	14.6865	35.1253	6.06053	16.76	16.8829	51.7456			50.1244	8.27472	7.76538	13.1576				11.7251	3.93442	5.41305
																				0.809347						4.27236	41.0172	26.5148	4.26397	4.72072	8.45031	10.1054	30.5378	9.29539			62.8648	12.1349	7.69412	8.46443				21.9491	10.9176	16.946
																				1.00296						11.757	6.53968	65.293	9.1903	6.02586	6.67693	27.0014	8.60426	8.25307			89.8683	25.3658	4.94285	38.7029				14.2284	20.1979	6.03157
																				1.00696						14.0697	52.6427	75.6168	14.3549	21.9571	16.9604	7.80564	8.83179	17.5141			11.0641	8.32526	25.4797	23.1193				35.2457	21.3043	15.4898
																				0.898514						66.9038	48.736	72.5129	14.9511	21.8717	16.9357	17.0955	33.1321	5.04562			22.8649	10.8501	9.95785	9.63479				16.2141	29.9601	14.1686
																				0.847407						34.3984	12.0166	11.0891	15.3792	3.75071	5.81113	11.6169	53.6136	9.84866			11.2331	8.09402	4.53916	4.85759				31.3135	20.7768	4.87918
																				1.07929						145.401	39.4498	62.3182	9.48194	46.0074	7.55265	6.48808	19.8938	40.1279			56.2168	15.2238	8.12035	10.0467				11.2744	13.853	26.9307
																				1.04589						97.3626	18.1571	338.723	14.9031	11.0749	16.5141	11.5508	15.3025	60.3332			210.982	10.8783	12.4936	16.6944				8.56357	7.77525	13.8126
																				0.828804						16.7823	84.1619	13.2184	28.9155	20.6382	22.5133	59.8498	39.6549	11.39			26.4551	10.1451	5.9929	17.7234				17.8068	19.0631	8.96072
																				0.846094						19.9181	20.3964	103.724	10.9102	6.11599	13.742	5.7277	55.2854	13.32			61.4551	10.9576	36.1389	16.8574				7.53849	64.3424	16.6648
																				0.773232						68.3919	131.481	83.2761	8.65554	20.0039	16.3667	11.6352	19.1379	19.1908			18.1114	22.4963	17.7872	14.0373				5.208	11.4106	5.14005
																				0.920188						19.3177	20.273	73.7534	13.379	19.0983	150.119	22.0386	54.5138	25.0744			60.7499	11.9984	5.00374	5.22708				14.841	9.0402	6.80873
																				0.787008						42.4382	181.886	26.8835	15.098	5.21362	8.75379	18.3674	10.0274	9.99423			9.66759	36.4778	11.4783	9.22569				11.1913	16.6729	13.7563
																				0.832894						47.777	22.112	17.5382	7.03299	50.1178	11.5916	62.2719	25.9165	12.7165			11.3365	12.5135	14.4021	15.5239				6.92732	12.5241	10.0336
																				0.921205						8.12047	38.085	19.4204	17.1454	51.5923	48.8187	10.289	19.8773	6.08247			5.55727	8.30818	5.94074	11.4561				5.90686	9.58713	26.1282
																				1.02415						60.97	140.269	27.0723	17.9114	7.21562	26.7914	11.5508	7.44084	6.50515			41.855	10.5977	69.5193	14.0296				13.552	18.6311	4.30621
																				1.02585						16.0168	8.99704	49.7325	49.5078	29.2047	7.80136	33.1007	25.875	18.003			14.0114	11.9032	13.2347	8.77926				29.6698	15.0842	12.9354
																				0.948424						4.28819	129.678	30.3906	14.4815	10.569	10.5029	18.6173	43.5703	18.3993			45.2658	22.9946	16.2879	12.3927				9.2952	6.33216	20.4492
																				0.898587						53.678	10.8136	19.731	17.184	25.1764	16.4968	35.1099	4.67091	51.0662			57.3182	7.2272	9.05921	10.131				31.4432	18.4961	4.40384
																				1.05112						8.95199	11.1184	14.3323	27.057	135.505	26.4115	21.2728	14.3468	7.78465			60.4282	11.0614	7.19047	5.91944				12.1107	11.3279	16.9234
																				0.850267						49.0554	9.42265	50.322	24.06	20.8736	14.5316	16.0657	19.1469	7.3768			18.1748	16.1147	20.7702	21.7421				12.0466	116.028	81.4775
																				0.886647						8.51422	54.804	301.576	9.99329	11.7964	47.9178	7.06288	29.9721	20.2958			53.4767	7.77015	13.0042	6.81512				17.3599	9.48298	23.9378
																				0.918455						15.0708	36.1657	57.2156	6.6795	11.0943	11.442	19.4429	17.2483	14.4001			41.3161	23.2417	37.5969	27.6508				17.135	18.516	17.1343
																				0.994959						16.7531	118.234	83.0866	13.5908	12.418	14.3923	10.194	33.9707	25.6146			45.3477	21.7041	10.8144	8.45609				5.90879	6.80997	14.0864
																				0.960754						14.7696	6.44847	29.7681	8.97161	21.3678	14.187	23.5824	16.7536	21.1417			5.50024	20.3819	13.1501	10.9248				7.68707	30.5769	15.2919
																				0.851058						9.07762	31.9793	90.1774	7.28648	11.2444	17.8517	36.6536	18.0631	6.69655			41.6208	24.212	8.19326	7.22222				36.1283	8.18654	5.132
																				0.703411						189.206	47.0106	98.9477	7.51718	24.4961	16.1566	9.80611	33.834	10.3451			88.2589	16.0246	12.681	13.3361				12.67	41.0998	30.0887
																				0.876952						41.3404	85.0563	127.668	5.03598	5.7071	12.7158	26.37	27.8616	4.43667			17.5244	13.1248	5.15133	7.49829				22.9266	11.1459	13.0302
																				0.907225						113.616	32.0026	514.535	10.5968	9.33958	8.1371	5.36592	41.4536	8.29985			16.1414	8.62138	5.03374	12.7884				10.3607	20.375	10.3819
																				0.973704						12.0708	30.4828	130.633	19.9988	24.6405	12.7916	8.50542	13.772	24.8622			66.473	6.76165	12.6762	6.78128				8.18208	10.5742	11.6513
																				0.943417						86.32	63.77	94.0256	6.39309	15.1143	12.7059	5.32692	44.1078	28.5958			26.6531	12.7503	8.09297	6.75592				15.26	28.4544	16.3592
																				0.818817						10.17	10.5375	180.32	8.9536	11.0683	14.3226	29.9525	27.5037	28.3774			21.2146	36.3668	10.7727	26.6669				17.6363	16.1675	17.447
																				0.939622						6.22103	231.71	118.335	3.85159	7.59065	5.21544	37.8053	21.7834	20.7013			16.5197	13.1219	6.32483	15.1244				14.4635	11.2168	22.4954
																				0.961851						37.0568	233.992	317.995	38.6443	3.29356	8.25674	10.1412	33.566	11.3846			50.255	12.1951	15.2629	33.2837				8.4314	16.8282	8.75476
																				0.82858						115.758	146.031	54.7766	5.96843	15.9365	25.8133	32.9762	46.1151	15.4524			6.03381	29.8112	16.282	15.3184				4.35876	18.8797	14.2608
																				0.950903						104.563	71.1792	47.8636	12.3553	7.09707	7.77407	16.0507	21.2115	8.30301			95.9538	7.62608	11.6707	18.294				3.97116	5.97452	19.4675
																				0.810094						56.0809	7.66157	27.6072	45.0955	9.35019	16.7614	10.617	12.6022	6.2155			32.6185	3.30189	13.9206	16.1498				25.6834	17.1479	6.12714
																				0.807123						28.6626	105.692	54.5879	52.4717	9.46291	14.6283	29.8552	29.4988	5.05627			46.9628	19.6603	8.59035	14.6604				21.844	10.3931	45.2654
																				0.968766						39.9131	29.2965	71.3263	10.0909	9.1201	15.2748	5.54443	11.5843	5.24415			74.6002	7.44895	12.0998	27.2562				11.8266	5.50063	17.3461
																				0.996037						148.174	69.2682	262.829	12.1166	7.58785	38.8211	49.3419	28.8267	17.589			7.42315	13.2614	6.86409	9.99101				8.54929	22.6783	18.6857
																				0.938285						37.0036	161.653	53.2007	14.9267	17.6785	22.827	11.2141	28.7134	27.8815			55.7436	55.9016	4.43022	5.36751				6.89556	16.7154	8.7044
																				0.982679						14.1603	28.9398	108.693	8.79739	9.86052	10.5765	11.3526	37.8257	6.58636			33.6746	7.13185	14.181	29.2581				25.6413	18.9418	8.3691
																				0.886377						66.5996	9.18615	46.2928	5.87466	16.7192	19.5389	6.03959	22.373	19.5035			92.8255	7.45116	8.05172	22.0472				18.1979	5.79574	4.21599
																				0.914186						153.68	11.4055	59.5894	14.9015	9.90209	9.88411	26.0645	24.0696	23.4519			25.2774	40.4537	42.418	7.71372				34.0027	6.92725	12.1431
																				0.877169						50.2309	24.9723	190.724	24.3823	9.33275	21.1707	4.39867	21.5745	15.1742			15.805	4.82113	5.83858	27.7976				10.4927	11.8379	6.77556
																				0.949021						19.9814	27.1294	41.2871	20.7816	22.8441	7.91832	11.7476	13.5993	29.4185			32.9795	6.03545	6.42309	6.74521				46.2665	7.6033	26.4722
																				0.845686						38.9445	35.5622	29.8833	12.9513	7.99664	21.9951	7.01466	33.9588	18.5263			14.8433	19.6472	9.99168	6.90571				9.69276	7.61683	31.1595
																				0.955583						140.99	130.673	6.32701	5.77319	6.91598	4.17037	44.6169	29.734	10.0983			56.0174	6.88444	11.9675	14.3887				7.64575	11.4245	4.36098
																				0.830852						91.0062	52.114	31.8104	12.7947	9.41399	3.3586	12.2899	20.2421	17.2656			110.442	33.99	5.08526	42.8771				12.4134	7.66515	15.8671
																				0.919993						131.126	52.9327	24.4015	16.2153	9.60829	6.62985	11.698	9.81059	5.28663			69.7426	6.60604	4.60581	3.48978				115.736	13.6708	14.9455
																				0.953146						161.141	27.7999	79.352	10.426	12.3134	6.06149	12.7699	160.43	5.37169			47.9796	7.77404	10.8388	20.1252				15.5809	70.4661	16.5642
																				0.988391						67.5805	22.5068	15.0244	9.50192	19.5626	11.4458	7.06031	22.2021	18.0273			35.2214	13.274	9.29233	22.8574				11.7192	8.36272	7.49341
																				0.904318						20.9814	38.3439	33.4736	7.3332	107.225	9.33372	3.7591	43.0905	13.0439			7.37481	13.5377	3.66661	12.0842				58.888	10.4193	4.79048
																				1.01157						13.6258	30.1074	93.7755	16.8551	11.0137	21.5441	18.3607	20.5933	9.91536			59.2547	10.5759	13.5932	12.0075				19.9836	22.2604	53.009
																				0.982021						50.4868	124.875	134.542	12.2781	16.3033	6.08519	7.01455	7.05966	13.4369			12.6875	26.0802	7.77912	16.1051				12.106	8.78735	5.29318
																				1.17164						28.0831	36.3777	79.9048	12.6959	8.64787	40.7745	19.45	6.28292	8.66583			23.1242	11.1825	6.88613	7.13376				25.0743	9.15757	13.0881
																				1.03323						227.839	64.0697	165.604	18.6336	6.82741	10.2027	4.07938	52.3111	5.61944			43.4922	4.4876	7.73602	15.0535				17.297	77.7843	4.77862
																				1.01229						35.7182	87.0346	84.6569	14.2167	8.69614	8.20768	29.8833	25.2322	67.1506			36.1877	11.7106	10.4318	12.154				28.3881	19.8473	14.4062
																				0.981514						15.3872	25.7476	17.9583	7.32451	19.2366	7.41216	15.2386	39.6084	5.5206			21.0583	13.7862	10.0916	9.43104				13.2371	21.9797	9.30282
																				0.980322						7.41636	18.3897	111.712	17.9525	6.94302	11.5791	11.7634	105.914	25.045			50.9701	9.2319	15.5722	12.6472				10.6881	7.003	12.8369
																				0.94429						10.6623	130.166	59.7455	10.1971	11.7203	17.3849	9.60381	52.2089	52.0658			76.535	10.884	12.8641	16.269				19.3109	3.64377	12.4509
																				0.99458						24.8768	75.9318	221.904	12.4942	17.1759	10.053	28.7389	269.42	14.3765			22.8461	10.3397	13.5647	13.476				4.57353	81.8479	34.6452
																				0.945525						111.954	36.3598	26.5235	20.8541	6.73993	3.15273	3.54192	5.56178	14.2796			10.9655	18.5223	18.8309	16.8058				19.3308	15.5568	12.9898
																				0.990189						6.74719	3.7008	59.1972	19.7729	11.4238	4.54653	17.7436	14.9973	26.6422			41.1021	32.5609	8.88342	7.11611				27.1162	34.8789	11.0051
																				0.7453						72.3445	20.1638	56.2585	5.68846	46.2001	17.5847	12.1197	49.8681	5.11558			57.4205	18.7016	4.38158	43.6547				4.37941	29.2633	13.1687
																				0.878138						36.2496	15.3227	68.7983	18.1282	11.3074	20.3574	4.89095	13.4734	84.7765			17.5292	11.2447	5.10846	4.77594				13.0397	43.2318	3.81356
																				0.891056						54.131	93.7048	178.77	12.9392	12.7673	9.06634	3.8149	20.3639	46.9985			20.4962	25.2706	16.4092	14.4937				16.844	13.243	3.60286
																				1.00873						13.5844	22.8614	18.0317	15.049	9.44841	14.8314	19.5135	38.2769	9.87278			44.5042	17.2099	8.69937	18.1109				14.3961	102.495	10.7387
																				0.88985						24.1889	10.7329	61.4258	19.3524	28.9017	3.8091	6.88926	32.8399	36.5027			27.4312	34.3241	11.0347	27.0717				9.19957	28.6457	22.316
																				1.09298						104.863	47.4573	52.088	5.5257	14.1247	14.9889	7.80717	30.3177	6.36597			15.701	11.6207	18.9418	30.558				8.81602	13.6537	49.1694
																				0.834217						5.19936	20.8414	104.082	17.3835	5.54437	30.6428	42.3402	15.4469	5.15583			12.1317	3.95308	12.3173	12.2132				5.69972	6.73524	6.76878
																				0.972306						130.306	11.5325	11.4338	11.2735	27.1386	17.233	12.0349	16.1845	12.6762			8.76098	41.8287	27.4623	15.0908				14.122	4.07709	27.9173
																				1.12877						68.4228	97.168	88.7878	13.7972	22.9955	14.3481	26.513	49.5492	11.5588			11.7077	15.3711	24.7456	36.5951				14.0439	19.4307	23.8691
																				1.16645						30.7419	28.2895	8.21473	15.6079	16.4121	7.12415	45.6322	17.0526	38.3408			15.9205	3.733	38.0718	4.20308				13.5762	9.37633	16.5568
																				0.782227						36.2699	212.339	33.9566	10.4331	7.3825	9.35923	3.72783	19.6421	9.11066			21.6204	13.6086	15.2458	4.88744				7.93999	19.503	10.2137
																				0.92506						135.791	5.61753	21.0434	20.7599	6.30091	7.37057	33.3509	48.0124	9.12046			31.109	20.6658	12.0425	22.9281				6.53553	24.2327	5.49864
																				0.97492						160.059	23.6663	16.2816	12.0621	12.5246	19.5765	12.9436	30.3251	6.84735			33.4866	9.15593	4.65189	7.99177				7.61621	4.74709	11.5056
																				0.935905						42.3841	91.5898	5.88272	16.136	17.9636	6.59902	53.2041	17.1457	7.99245			34.3136	97.2027	19.5415	10.8181				35.8856	9.00592	10.3935
																				0.989019						9.36394	13.6488	7.93734	10.6593	28.1174	5.74356	26.6455	20.7598	8.78793			64.8697	4.16505	12.5367	18.0983				32.8925	11.3905	17.0442
																				0.976825						18.1719	52.0779	728.59	16.4623	20.1366	26.7855	17.3348	33.6851	4.54849			29.7432	9.98951	11.007	12.1862				5.00743	13.6804	24.0868
																				0.846327						24.6273	13.8142	154.545	16.9177	16.8346	10.8087	11.3961	23.6703	5.03763			42.0978	17.4246	10.4048	14.9309				17.3942	8.60176	5.18371
																				0.784225						114.281	84.9466	329.787	11.893	19.6565	19.8158	22.3987	27.3801	6.02326			19.4665	8.99574	26.5197	7.95225				72.3232	13.0505	45.0424
																				0.944531						12.5368	24.8453	119.979	12.4948	22.6101	27.0817	4.85682	33.4297	8.1374			49.6378	15.1832	8.89973	5.79026				8.28057	4.07515	13.1995
																				0.821345						36.7099	27.728	87.6735	7.54631	5.4514	43.7771	25.5478	11.1516	16.5105			98.5497	24.7482	12.589	6.24805				6.42989	13.3086	52.3892
																				0.60972						739.008	95.5669	6.98942	13.9743	37.0772	18.6614	5.80827	17.3612	8.09557			37.4311	9.26867	20.1127	6.35987				17.9041	27.5823	33.9808
																				0.920971						16.605	23.5746	144.764	15.1358	14.9475	10.2175	60.743	8.34526	7.52112			6.55029	7.80112	3.1714	9.60673				12.7049	32.0181	15.8266
																				0.91399						90.5424	7.26403	19.1026	5.74224	5.94937	11.7062	10.1829	26.7682	24.7426			20.052	11.0684	7.15701	23.6037				19.8555	19.9086	40.3327
																				1.13942						23.1914	13.7852	26.7217	11.9298	10.5178	15.3729	34.8854	36.8186	6.76529			75.2247	8.57502	6.17241	9.63177				8.14127	4.51684	14.6904
																				0.898928						17.2873	62.8839	59.6392	5.58376	13.3802	7.2144	6.80162	4.69309	10.5536			19.3038	24.3865	5.97259	10.9032				9.43462	5.89206	21.7694
																				0.940116						47.5932	45.6578	163.371	14.1181	41.3414	40.4836	9.55735	16.7065	13.9605			137.42	4.06132	7.30405	11.3913				8.29702	6.12256	9.6441
																				1.13315						48.5356	86.4576	28.116	3.13917	38.8007	4.77759	24.6455	18.924	3.36701			44.507	17.6204	18.6866	6.77755				4.80431	26.8059	4.57793
																				0.889096						207.791	9.02959	109.805	19.5913	8.03889	6.66153	10.1718	34.2949	8.57947			31.258	6.69632	5.98771	19.8395				12.5105	89.6298	5.65815
																				0.850715						26.9184	239.062	45.0296	7.63607	25.1273	5.34431	8.17739	23.0587	14.6853			35.2229	7.63617	22.9367	27.5836				13.2145	7.78946	7.00524
																				0.967932						59.1128	67.1896	20.6548	12.1442	35.1471	13.2107	13.1822	50.1417	6.71298			7.71016	80.3071	5.71356	8.06462				9.29657	4.3207	23.1514
																				1.05174						108.053	35.4504	25.3104	9.98189	7.13767	7.05976	9.82159	25.8295	6.70979			54.324	48.4528	20.0419	15.0315				14.7319	11.8559	20.9248
																				0.967144						123.12	13.0811	4.1528	37.2238	4.46407	17.0546	28.2997	14.1175	4.58777			34.9211	14.1925	5.81857	30.0922				17.3014	6.41868	7.25666
																				1.18909						249.577	54.486	410.583	21.994	17.1214	7.39298	248.346	53.8295	91.6096			78.406	8.99224	5.0991	3.09548				20.7572	27.3771	6.678
																				0.985841						61.8734	68.2585	98.0347	7.46733	42.1156	16.5967	5.61622	76.4185	10.2044			14.4533	5.08818	8.43849	9.54704				24.985	8.8956	8.14547
																				0.903918						80.7012	6.98106	10.7148	7.11353	59.0177	15.8109	11.5553	36.2639	17.2939			40.8879	6.35504	16.8277	12.2668				19.6056	22.1247	15.9994
																				0.978707						36.2395	71.4228	15.768	19.6067	10.953	39.837	33.608	73.3994	7.23689			23.0508	5.89823	21.67	6.22168				8.83976	23.4147	24.6404
																				1.09502						81.1632	199.517	40.1829	198.601	10.651	5.3601	5.36024	22.2024	113.707			30.7429	89.2715	19.7932	11.2109				8.26375	12.106	101.949
																				0.980386						8.31591	13.2271	5.07106	5.23715	13.3599	21.692	25.3516	73.3546	6.29153			4.68958	7.85852	5.16162	5.82502				5.00051	9.46301	19.7193
																				1.06868						43.3829	407.151	33.4052	8.15417	10.2485	4.00788	18.1536	35.4282	5.36652			5.38535	24.4521	12.9679	25.5484				7.03802	39.1639	10.9926
																				1.04968						121.311	20.5905	254.757	20.2372	15.9106	23.9725	4.93355	25.3891	8.86976			18.2453	45.0754	5.67103	5.33087				19.8486	16.7797	30.9169
																				1.09237						79.1987	13.7652	53.2297	34.1886	4.69253	9.6676	31.7205	15.9666	7.60615			12.9794	7.72527	13.1544	16.2134				19.6764	26.2178	20.3156
																				1.00621						336.089	83.3989	320.47	18.6699	50.8117	16.3631	4.50757	12.9488	5.21702			20.7565	28.103	14.8383	9.67464				10.9924	9.20807	8.70222
																				1.07039						159.352	47.5631	34.3351	7.85686	10.0198	119.542	19.5084	32.0425	6.95109			37.6726	29.8022	28.8015	5.25633				6.19215	6.63377	50.274
																				1.02766						36.5063	12.2332	72.8127	72.4117	6.6093	13.2759	14.3073	4.06081	16.3748			15.7846	12.4958	11.698	24.5181				21.9507	26.7976	4.90042
																				0.933978						20.2684	20.9144	18.2	13.0816	4.36803	20.8436	5.80154	34.9572	18.8858			17.4106	11.6049	27.4435	12.2652				7.46082	10.8795	16.0203
																				0.972908						113.228	6.41109	74.1154	8.34949	13.2387	23.192	16.1494	26.8232	19.3796			15.7591	13.6936	5.39494	10.2868				7.76373	17.5644	8.62472
																				1.05809						29.7304	60.991	431.867	4.76144	5.32885	58.9904	39.7204	10.7836	11.2833			43.6674	11.9884	7.65994	21.5426				3.39247	11.6159	14.5536
																				1.05699						22.064	7.15279	13.3915	17.1306	17.3033	15.6111	63.8706	15.948	9.84416			22.848	11.2232	28.5588	7.47789				14.1674	9.93986	17.1467
																				1.09602						36.1731	7.70598	155.34	13.2688	6.28994	16.9015	8.00543	33.6927	23.4681			24.3369	12.1917	7.20531	31.1152				22.647	7.30181	11.946
																				0.934035						23.9516	62.3867	17.2156	5.82955	10.8973	69.8459	12.6411	9.99882	32.6181			53.0732	7.39383	7.45855	18.2545				9.66637	19.1337	51.7234
																				1.00888						46.8839	26.9426	3.78197	10.2815	48.336	11.4612	21.1384	53.6606	12.2932			7.3593	10.6172	32.8916	10.1609				9.19142	9.34562	43.2534
																				0.900188						18.8179	54.4612	62.2443	31.6202	12.0276	24.3861	26.559	29.7751	109.81			6.67915	27.2895	5.82781	5.52132				14.2871	81.7457	12.3619
																				1.01748						52.4442	43.6356	82.5371	4.1448	15.4449	7.3018	10.1073	25.0514	5.324			20.0529	44.9869	38.2163	39.0118				10.2427	167.411	7.32749
																				0.777512						48.5794	36.9813	18.3456	14.4589	6.53721	7.86199	5.80127	16.9808	9.52714			74.803	6.54001	5.86143	12.4278				35.0766	10.7174	22.2106
																				0.951713						529.598	66.5887	71.9727	30.4436	5.23777	12.7433	12.6457	23.6604	54.1887			54.9634	28.2527	9.20585	9.40241				11.2126	13.4994	8.74105
																				0.885494						264.313	192.2	8.66775	8.32331	15.8354	5.00375	4.0246	42.6974	8.19131			56.1435	18.8628	11.0924	10.0445				10.297	10.8871	4.5358
																				0.9678						62.7757	4.22532	13.8033	41.9237	10.1509	6.1691	12.0591	19.7362	11.9178			46.0358	18.1159	8.19903	32.549				13.1641	10.5239	7.24789
																				1.02664						66.9349	59.3724	137.805	21.4514	7.87064	4.11576	21.08	10.4241	17.8295			31.5143	29.4904	34.2004	9.50174				8.81439	8.71278	5.08435
																				0.870939						44.5202	9.84764	32.1401	12.3404	13.1728	148.753	14.1425	6.20134	127.869			15.9602	19.1708	9.64667	6.7755				7.61581	8.44355	9.57619
																				0.975191						150.821	21.104	158.69	13.6557	19.903	6.56419	143.888	36.3088	9.8367			25.4089	6.24644	4.97698	14.7727				18.033	31.3709	36.8967
																				0.789817						8.01336	177.232	42.1879	8.83222	9.62349	7.45096	79.3371	10.1801	8.25023			58.4625	26.7938	6.15142	7.03165				5.07187	19.227	19.616
																				0.867141						4.48535	116.438	34.2712	5.8221	9.5103	8.19735	32.0694	33.7136	5.82726			31.9372	14.0312	17.0107	6.2381				17.2034	5.76317	7.5865
																				0.997346						109.325	14.7553	10.8859	11.2206	10.1038	8.22294	7.70054	17.536	4.02007			62.1717	47.7333	10.4299	14.4238				6.9079	4.65998	7.58641
																				0.980065						21.458	9.93148	88.39	9.96431	25.9938	13.336	48.7314	19.9776	9.43585			38.5192	17.8639	12.9513	9.11569				12.448	32.0524	5.47808
																				0.956408						215.978	24.0187	48.9697	15.3894	38.227	5.63652	5.96334	37.5441	113.497			17.108	14.0227	9.43654	18.4911				27.9638	55.9217	28.2139
																				0.896648						16.5841	118.231	11.8581	21.3932	9.95817	55.1392	4.86144	99.9601	7.28048			93.1183	10.8023	4.02367	6.19533				57.9189	18.1342	47.5707
																				0.985329						134.541	8.66261	10.1821	18.9799	17.9909	5.36982	12.8792	36.7194	191.044			26.2627	16.8897	6.98557	20.93				13.9286	10.148	3.55938
																				1.03457						17.7343	16.8645	46.1054	20.4873	18.5112	15.1241	18.2899	71.7288	31.4851			12.6288	39.9626	14.1238	16.1292				9.29318	6.96543	8.2396
																				0.971083						187.744	29.7527	86.6339	25.4042	4.52365	16.6808	9.88265	10.3039	3.99853			19.0674	4.41413	13.3535	12.0844				9.62822	15.9231	5.34923
																				0.904961						804.726	19.5435	158.495	7.7276	15.5269	59.435	11.9813	22.0578	10.597			4.24277	9.92342	12.1288	22.7599				6.53354	35.9965	13.8782
																				0.868155						13.2155	11.5173	67.0669	10.6254	6.44499	46.1371	6.4652	19.39	6.78914			76.8263	9.85539	4.62063	16.1305				7.80167	33.7642	6.96443
																				1.0165						4.73535	26.3637	47.1223	12.226	7.26136	14.3478	18.7084	19.0596	6.52191			75.17	16.4128	14.4607	18.9561				26.4721	12.5828	34.9688
																				0.955633						81.1135	18.2241	22.9455	16.7639	7.40635	16.2056	46.6332	25.0986	8.37454			47.2505	29.5829	57.174	4.76082				13.4501	13.8907	11.2641
																				0.862804						41.0904	81.8466	187.927	39.9618	52.6057	9.29802	124.126	48.755	7.55876			41.2426	35.6205	60.6932	12.2138				21.0878	12.8524	5.26537
																				0.810595						23.204	11.1564	113.632	8.06241	32.1292	6.95337	14.5851	16.7914	14.2483			22.6988	9.3856	35.3719	13.8694				8.5738	31.7633	19.1463
																				0.893766						227.289	118.96	22.0083	6.68662	12.71	12.7291	26.077	8.22387	7.24847			13.4547	6.01418	9.87372	5.68004				6.42595	10.6209	14.7286
																				0.84964						60.6471	76.047	238.577	35.2101	67.835	12.9982	10.9898	22.9634	5.91782			32.0408	52.5346	23.9161	10.4973				8.24806	6.48019	18.917
																				0.957774						69.9505	8.2239	139.881	7.36502	13.4543	11.5447	4.22308	40.0763	9.05535			44.6019	18.0235	14.1681	10.7252				28.9902	23.5984	39.0716
																				0.995975						11.4831	33.9857	6.68945	30.2477	65.5757	8.21515	647.778	17.4976	16.9789			39.0642	11.0787	11.3205	14.0631				11.536	15.7246	34.197
																				1.41549						20.9071	17.7882	151.672	3.49015	150.198	9.49067	5.49317	18.693	6.00484			26.5701	29.7028	7.65521	7.23268				5.37589	53.6778	16.0725
																				1.02073						30.5961	6.96758	43.2557	4.9074	18.0228	13.5827	10.555	12.5025	20.1267			47.6127	65.825	6.4591	8.29533				15.7952	9.28282	22.7078
																				1.0772						9.15168	8.0173	42.8154	18.0103	38.0343	8.12052	9.08532	13.5549	26.2014			47.3765	8.56103	25.8663	19.5287				10.7369	37.6279	16.1064
																				0.97093						23.9894	23.3898	94.5117	9.92466	9.96623	15.6003	7.9586	16.1939	5.11434			31.0766	10.5079	9.7691	20.7057				4.71513	5.87862	8.9889
																				0.678014						26.4385	44.4106	20.591	8.22893	14.6708	80.7835	32.357	132.988	7.35902			10.9159	14.478	4.17092	28.4945				9.46979	18.2625	6.26843
																				1.03588						12.6743	7.3912	283.694	12.0158	7.39122	10.9847	27.1399	47.4617	55.9928			79.0851	42.9033	8.87984	8.46156				124.489	17.699	14.0052
																				1.01758						123.422	7.06226	42.7617	12.5426	7.08514	13.8997	16.6257	21.6498	60.8298			23.5658	26.2346	26.7698	9.23031				5.61144	41.4088	12.1209
																				1.01951						11.8463	26.9948	107.702	6.46598	10.9905	7.83008	3.35286	16.03	10.05			8.67388	7.85008	17.0114	18.3589				19.9447	9.61008	11.4414
																				0.876752						23.5452	110.714	6.31093	15.4609	6.20394	51.2386	7.21174	81.3067	4.40994			36.2245	9.06826	6.92341	3.97012				5.31707	6.85453	23.6647
																				0.953229						22.6228	40.7076	376.434	13.894	12.4011	8.81086	30.2438	21.8131	7.21146			39.1188	9.81319	4.04845	77.6964				15.9996	4.11197	9.95962
																				0.93506						10.9404	264.788	75.1894	4.76403	11.1206	13.4962	4.85234	71.9232	12.6712			47.5332	12.5287	6.9452	6.35043				18.7743	35.0496	4.09901
																				1.15813						34.24	13.8991	149.744	16.6583	23.7228	5.29665	8.72724	29.9435	60.3234			17.3773	15.3581	8.75354	12.2141				16.0403	12.3756	13.6473
																				0.977584						30.4419	50.0478	170.931	6.22165	12.5077	9.70687	38.49	4.32046	20.8455			34.6472	5.80344	6.37248	14.9005				29.0008	9.5432	12.3025
																				1.08676						12.4419	15.9462	32.1587	27.3745	5.36782	11.4573	22.6688	36.851	14.0355			30.593	11.5061	15.0376	9.55226				14.1432	11.2395	8.74731
																				0.541343						17.4615	45.1694	41.7368	15.9234	10.0845	6.84547	9.04216	21.536	11.7706			19.8494	29.5104	6.63705	6.02059				9.51515	16.181	8.48068
																				1.09812						211.587	62.4424	8.84075	7.27083	3.57	28.8962	34.081	106.615	7.64517			11.3795	27.011	19.9672	18.6215				29.269	17.4483	6.4488
																				1.12129						65.4299	39.668	107.327	9.96496	5.0321	10.4096	10.309	6.65925	5.45419			13.4348	13.3381	6.75946	30.6052				3.93759	33.1941	13.6196
																				0.972767						49.4305	50.012	44.4689	8.26887	16.6254	4.46248	29.7473	12.1376	54.0448			24.9305	8.47734	9.96525	13.8525				13.367	18.2485	9.94235
																				0.951043						156.741	20.7327	11.8698	13.5639	12.0594	70.9809	12.9354	19.2282	75.3161			50.9648	7.2282	9.32181	6.34838				8.31724	7.18797	13.5823
																				1.05142						7.88131	53.947	15.0197	40.2916	56.5103	9.39529	9.21583	17.4525	7.46145			46.7623	9.91018	7.93003	11.3226				21.9166	12.8204	14.1628
																				1.12861						25.4157	15.9677	32.6426	4.18051	41.0587	13.9948	7.83822	37.3202	32.5838			38.9238	19.896	6.59735	4.50185				11.6404	10.8678	11.3125
																				0.94874						155.205	4.17536	88.8312	8.96963	16.8155	12.0507	19.4633	18.4104	5.7422			24.6096	7.6944	9.31343	13.6143				10.7549	11.5237	26.043
																				0.983088						130.068	64.253	106.084	10.225	6.8422	8.5992	40.7531	62.5734	12.584			19.0131	21.0484	9.09014	10.4537				17.9445	6.8708	8.30146
																				1.07402						10.5748	3.74555	188.038	25.538	27.0365	11.3846	11.339	11.2647	11.2921			24.9628	5.11791	15.3715	11.3688				27.5815	3.74302	14.7676
																				0.892671						127.315	11.467	69.8059	32.6266	6.61449	4.64546	90.7728	19.2958	5.78605			5.66073	3.4485	8.05857	22.5892				7.65799	6.15239	11.8695
																				0.952204						218.071	123.611	62.6076	15.2247	26.6022	6.04088	9.84252	41.5392	5.28827			31.8506	18.7356	18.2724	25.9259				7.88327	16.8352	58.202
																				0.939208						7.91426	6.66824	197.978	13.839	7.08708	8.90787	6.27511	42.7317	14.7026			10.6622	9.7757	7.29519	9.82643				73.6307	22.5384	18.4569
																				1.02943						3.61765	13.3052	31.6589	20.1724	6.27805	8.8019	10.9055	125.459	26.1442			39.3455	13.2224	16.3244	13.994				7.08879	11.6938	5.67463
																				0.817496						86.5359	180.698	14.5389	20.7691	33.7506	26.6177	10.6606	46.2586	6.99715			16.7879	5.87076	19.2121	35.0498				13.2628	8.10229	22.5992
																				0.971649						19.626	37.8991	53.3665	27.8205	32.1888	14.5108	3.98011	30.4492	80.251			11.9788	9.64049	7.0139	14.0369				12.6987	16.4029	7.28472
																				0.961863						11.7934	44.99	6.84645	3.92054	6.44007	19.8678	33.2565	13.8017	10.8867			10.9917	12.1438	68.9131	23.3692				22.2693	4.26989	18.3623
																				1.02245						54.2107	18.1016	60.3813	4.64675	5.98642	4.91545	5.29952	18.0321	13.0606			45.4177	21.1613	28.7622	56.9397				10.647	6.71492	9.1296
																				0.897779						57.4748	28.3868	657.631	12.9952	17.7002	58.7886	5.97488	12.0595	78.1608			20.5978	4.71601	8.90403	5.62306				28.8534	58.5318	61.9885
																				1.04448						9.81542	17.3857	577.889	9.30957	62.7534	39.2077	7.457	20.4496	9.13848			11.8598	16.6867	26.3329	4.87421				20.1119	38.5502	18.2296
																				0.840347						21.1419	115.772	14.08	15.1499	7.26054	11.9819	5.59985	12.2255	10.3777			75.2172	8.41293	6.56413	7.09523				4.48854	7.9858	15.3059
																				0.980962						196.578	10.5656	46.3456	8.3375	26.4126	14.0713	18.7083	39.086	5.88955			20.4018	22.4941	85.5632	17.9567				13.4531	10.7371	16.9759
																				1.09767						13.1245	29.3036	247.17	6.03421	58.0917	17.0139	4.71311	32.2084	3.38572			11.2479	8.38616	14.0711	24.0751				14.5598	52.4782	10.2085
																				0.985312						12.1814	68.1647	339.751	18.722	33.5684	41.8582	5.14066	59.3962	4.28426			22.3893	4.21406	17.2491	11.4032				8.42192	11.052	5.78958
																				0.964291						87.6764	6.35858	9.21805	5.05437	17.5881	5.73062	11.8324	18.7856	7.81682			19.8355	20.4296	10.5289	10.3132				7.44245	81.914	7.84944
																				0.95913						44.4359	10.8277	9.60114	8.02522	25.4054	13.3285	22.7789	22.669	6.57748			28.8196	11.8692	10.031	5.43521				10.2175	10.7656	19.8017
																				1.01517						61.0925	182.006	40.9118	8.88624	11.0188	17.6403	16.2634	29.8071	11.1268			60.9088	25.4912	24.4208	13.3112				24.8693	6.77231	8.91166
																				0.865554						133.697	17.987	53.7039	32.3876	8.04171	9.50871	34.101	30.8224	10.4516			19.8139	12.8064	61.371	11.4403				40.5924	34.506	20.3041
																				1.08291						44.8465	68.2049	50.0635	8.08007	20.8228	19.1037	15.4543	13.1395	23.0844			44.1464	6.97822	7.7527	6.559				6.43087	14.648	8.09912
																				0.956504						92.6983	3.90665	13.1843	11.1684	13.2855	84.9741	16.49	24.7879	18.6913			14.4327	100.703	8.21666	4.51076				23.3404	6.36554	9.99726
																				1.02766						17.3014	89.5026	10.1148	5.22347	15.2084	5.18353	22.2271	29.8833	5.80667			28.7519	12.585	15.3401	14.4054				8.04302	12.3138	15.5486
																				0.943173						44.8318	38.4782	1045.01	25.8019	39.3657	34.1953	11.6136	7.78916	20.0312			8.81435	12.6904	35.2288	20.2929				8.89569	30.11	11.5135
																				0.828916						7.22752	11.8855	103.551	25.1314	12.685	14.9245	6.46078	67.6231	10.8819			28.7372	8.94357	9.15012	18.9188				11.0179	42.6907	32.3791
																				0.951781						79.4624	34.5211	176.244	12.8753	8.29667	4.4138	36.9385	7.81877	14.4837			6.23098	8.23679	20.7743	9.41428				18.6133	13.2866	9.10407
																				0.886162						227.83	33.2777	128.144	11.2138	13.9429	11.1433	14.952	26.8867	40.3066			43.4993	10.2398	13.2355	22.7794				6.45171	9.11159	15.0278
																				1.01306						92.3407	55.1993	4.72149	9.74264	12.6827	17.34	13.498	30.2132	9.05166			60.2361	16.0809	19.5367	8.94128				17.6538	20.9029	30.8164
																				1.11168						146.052	11.5482	137.42	7.93806	26.4758	8.46837	13.8909	47.0398	12.3212			53.1898	21.4909	25.6692	9.83377				15.9809	11.8003	10.1971
																				1.13113						35.2933	14.8242	49.9451	23.9064	26.9148	9.74677	8.35395	60.0308	25.7715			23.0646	12.3057	17.0245	13.9404				6.58085	11.1468	7.44389
																				0.939659						47.685	9.85375	65.1071	15.2526	8.32041	5.77321	18.117	14.4431	17.6438			14.2147	7.86691	5.54084	25.2796				23.228	13.0578	42.0694
																				0.843868						149.912	28.5594	39.3413	43.4758	15.7111	8.55732	4.33776	17.2188	7.42956			62.8743	3.11245	4.29275	13.3522				13.3464	15.8455	5.97517
																				0.977372						111.56	9.33726	14.4615	7.66767	16.5766	163.287	10.1744	22.1116	15.1085			22.9078	13.4881	4.98717	13.7536				10.174	16.0001	9.58851
																				0.965637						239.476	44.8009	53.1757	7.38089	12.2091	13.2572	4.6581	6.27322	10.8316			26.4543	7.00199	5.25514	20.3459				17.2222	24.0954	5.02288
																				0.783424						181.417	439.946	93.0554	14.5933	13.8906	7.98737	6.06925	111.272	5.36138			19.7221	8.79149	5.26278	17.0056				17.4788	19.0741	4.24209
																				1.02553						25.9772	74.6165	18.9516	14.179	16.5318	108.763	3.75072	66.0617	14.2179			50.3839	11.6742	5.62557	13.3122				7.82972	22.5818	10.2656
																				1.05327						22.867	49.6914	33.669	10.8758	19.3148	34.2645	17.8266	62.6357	3.69819			32.1771	8.35011	3.5465	18.098				18.3193	11.8952	56.9723
																				1.01718						11.1496	12.4487	167.174	15.827	7.61779	13.8165	5.98289	18.5673	26.9506			25.1097	16.4717	5.89477	17.1797				9.77352	59.1947	9.31733
																				0.804012						21.3012	59.6387	15.3936	10.0619	13.2639	8.49637	6.86284	45.8615	16.796			31.9992	13.6889	4.55754	3.97142				35.3855	15.4012	12.106
																				1.0032						150.166	119.132	13.338	17.9172	16.5348	10.7962	6.71848	6.30355	10.4344			19.8508	8.51953	6.36378	8.51126				9.50194	29.2067	8.83549
																				0.71215						13.0578	21.7102	94.4252	11.8853	11.8761	10.6486	17.7251	61.1652	11.0606			15.6601	5.70917	7.98081	10.6568				24.1759	13.7353	28.1655
																				0.772177						423.397	62.6511	48.1072	19.7537	7.46209	23.2604	8.1996	15.7982	4.54976			45.2086	3.25586	6.46373	16.8649				4.18245	163.591	61.3425
																				0.96096						17.0275	43.6698	18.4355	4.19291	9.60051	9.32232	18.9336	6.24625	11.8797			19.2297	20.329	6.14786	21.3044				17.6651	8.7307	44.6078
																				0.8315						27.6418	38.8057	61.8525	10.7798	8.34071	8.71223	6.71267	14.5853	16.1035			51.373	11.6875	10.2913	12.3069				9.7401	13.1508	12.3596
																				0.868202						29.9537	44.8384	7.3374	30.1887	9.00834	19.8427	25.5942	18.5726	24.6336			40.731	10.0139	3.66253	6.63055				28.203	10.9386	14.5101
																				1.00738						117.475	8.97165	166.441	8.41997	56.4985	4.23277	18.8608	55.1736	17.0603			12.6073	5.83504	7.82518	7.34293				13.3608	43.2041	10.47
																				0.959226						63.2111	49.321	46.6343	11.6904	20.4835	32.4505	23.2351	53.4625	11.6803			8.07685	7.42857	20.1133	30.9981				72.5567	13.7729	3.27535
																				0.900202						5.98903	12.8003	290.345	7.30521	27.8491	24.8958	4.66574	48.2512	25.5224			57.775	17.3829	20.2895	4.60936				50.2163	4.96091	15.7013
																				0.920002						15.6157	34.4372	37.0583	44.7865	21.6056	4.78084	5.03568	24.468	21.8894			33.0295	25.4024	18.0501	6.00318				33.5815	30.27	6.21398
																				0.851876						48.9643	60.6924	59.8441	4.97892	12.5451	12.5808	14.4009	42.6623	16.0472			17.6722	10.3731	11.2243	7.97216				17.1135	9.82924	7.21514
																				0.753519						68.0735	22.6946	78.7439	6.51043	6.02713	8.45031	55.1407	9.42526	3.39675			32.0298	4.56287	14.7561	5.7008				21.3611	11.1486	22.4811
																				0.906552						61.7899	14.9612	19.0313	8.18928	8.53347	12.4802	11.9094	21.1454	5.50829			20.5178	13.6126	10.5594	49.3597				22.8086	10.1206	12.2603
																				0.949977						12.8136	8.7496	26.1451	5.01669	4.09069	6.31448	8.01547	151.167	5.98291			24.5853	9.88759	10.012	9.79673				10.8351	9.2126	15.6606
																				0.859404						174.088	26.8534	443.228	4.22465	10.7195	15.2995	5.44973	8.82655	6.56767			24.8399	3.97527	4.26415	17.5038				8.93334	9.14325	10.519
																				0.781731						16.5545	58.9353	11.2534	13.5607	12.084	34.5535	3.73979	21.7008	4.11126			32.1499	17.8619	8.15488	19.4343				47.1702	12.2174	23.5138
																				0.905398						13.6251	32.7196	225.544	22.0283	34.384	37.9628	5.42939	89.1532	5.45158			15.9019	18.9044	5.75253	29.638				9.66241	17.9044	26.1901
																				1.14507						9.55442	17.0409	26.6179	13.2637	18.7454	6.46585	12.9349	22.7257	17.6931			6.60096	7.20954	5.92815	35.6658				7.28752	6.76814	16.2215
																				0.905563						30.0994	82.8308	13.4002	4.2579	6.26546	14.6085	9.27773	51.3906	19.9791			60.6211	5.90591	13.1711	9.43015				7.80688	22.3141	7.83946
																				0.851921						13.6664	14.8417	149.931	14.733	10.2462	6.34183	4.0932	99.9878	10.1479			69.2232	8.48441	9.24456	14.4668				7.11173	9.57072	15.9031
																				0.895567						13.2257	24.9178	203.343	9.22338	5.31535	30.153	4.68832	24.2817	8.38299			12.519	6.12532	19.076	18.753				12.8773	32.3561	11.2877
																				0.855407						23.1907	58.8557	131.326	116.204	7.75142	12.6144	19.2532	56.9213	22.6041			59.2791	26.8543	16.4638	14.5081				10.1843	33.8342	9.11824
																				0.958651						35.437	27.6198	654.636	4.71181	5.99999	33.3803	11.2369	32.6977	12.3086			26.3072	10.7106	13.7943	19.867				16.2934	14.689	10.689
																				0.911738						39.6692	55.7891	63.8197	4.66704	4.15991	9.84991	12.7102	19.6244	20.7209			26.6344	9.51399	10.6019	12.7529				13.6355	4.96959	10.2211
																				1.07464						142.737	67.2813	73.5464	13.5976	42.1761	19.5643	23.2739	42.6301	7.36577			93.1848	15.1165	8.07039	9.24164				7.0371	13.1544	8.48224
																				0.86576						188.154	206.397	14.1725	3.14339	6.62665	5.84569	18.9446	34.9701	9.99074			11.806	24.5933	8.52055	9.70285				8.83912	11.104	11.4784
																				0.921241						73.8156	43.2671	96.6237	4.10738	10.8524	10.3151	5.18043	17.0784	21.2359			26.4412	9.29933	5.56499	3.41471				9.10271	9.13933	16.5153
																				1.00694						11.2008	10.9918	82.0232	14.1281	21.9003	8.98061	7.84871	19.7417	15.0337			51.002	46.9619	18.8072	12.4539				45.9882	4.70442	22.8114
																				1.04734						73.542	17.7859	338.921	4.88746	4.97086	5.72069	9.53481	45.2669	9.19834			64.9964	3.51391	9.1788	6.29286				54.013	32.8363	7.19761
																				1.02396						168.056	14.6854	559.279	4.13412	11.998	26.7212	56.4845	23.9449	13.5317			19.4818	8.70224	15.8085	20.0798				11.1855	14.1287	9.07934
																				0.820967						85.5858	355.763	14.0414	5.84598	15.9489	10.658	79.2248	10.8588	8.93432			21.2988	7.03369	15.6778	9.78039				8.10756	9.24851	26.3518
																				0.97587						20.8687	38.0057	585.426	17.8814	9.60686	63.3047	10.1457	17.7747	7.86272			14.9419	3.86574	18.0443	11.4579				11.23	22.0507	15.123
																				0.81011						18.2374	17.8314	5.65718	22.7736	16.9776	5.02273	22.6322	45.4957	22.8579			53.1229	13.0676	42.0562	10.6496				5.81312	26.4143	7.11025
																				0.996859						176.509	51.5932	50.1893	45.7043	6.90825	15.0339	28.0415	30.722	6.75197			41.749	16.3715	11.9355	17.8782				18.8142	13.428	9.18357
																				0.890188						9.36498	23.8875	6.56478	13.6017	8.92145	15.9758	18.494	14.1104	13.8187			142.453	10.3914	11.1648	9.10862				5.41493	8.39489	3.90608
																				1.03583						33.5269	12.2142	89.0966	9.92663	56.5863	5.95199	3.93923	8.87066	8.48444			7.93031	9.95076	8.56189	18.7781				10.8147	15.6401	32.2882
																				0.936353						24.7377	22.1807	24.8921	6.69947	38.8539	9.87282	11.9574	35.2703	14.2576			29.1683	23.0547	13.7003	10.7566				6.0973	14.4667	20.6254
																				0.951312						87.5595	58.4298	105.157	29.5094	14.1035	24.6548	9.08726	37.0827	12.5049			28.6727	24.3501	9.82981	4.4225				20.7367	6.95315	8.55027
																				0.939768						37.3605	87.2796	103.933	26.7558	8.97435	9.40911	14.0683	17.7309	9.17878			39.9457	36.141	8.16999	11.8969				6.51289	13.3155	7.21164
																				0.75963						103.22	28.9194	214.404	9.8522	11.7257	25.9728	78.3514	28.8474	10.0624			31.3515	12.9967	8.29761	10.172				12.5483	3.53785	9.54641
																				0.98444						692.853	39.8738	20.9119	22.1432	9.75915	19.6645	9.95299	25.501	20.9796			35.5187	12.3996	7.67162	19.0444				8.83028	36.6604	7.69918
																				0.844004						20.1212	37.0044	68.8835	17.6729	6.86355	15.6162	8.07994	20.1261	14.2985			44.7178	5.7493	22.1147	15.8864				13.3961	27.1687	7.28326
																				0.825136						22.9874	7.28069	98.544	19.5043	9.59268	26.8099	4.09226	12.8157	4.27435			112.237	17.6791	4.90388	10.1679				5.08414	7.04136	19.7472
																				0.870425						99.9689	4.25237	6.70655	36.7224	7.34744	13.1141	32.3275	33.077	8.72154			47.7443	20.8904	11.7924	13.2414				5.23305	18.8966	7.48401
																				0.979588						32.9112	43.9316	58.3908	19.5217	88.9018	25.8443	13.725	55.5651	5.23702			16.6769	26.2179	8.43254	8.99802				24.4713	6.42852	7.68419
																				0.872587						62.0924	35.8969	294.288	23.6479	41.6179	49.392	16.3193	38.4024	10.621			12.5016	9.63536	7.22656	11.0504				6.86841	8.95677	7.77155
																				0.845947						122.602	5.7774	58.3121	15.8953	8.5302	23.2317	13.6341	41.9506	6.49098			26.516	16.5922	9.95018	4.13837				21.6744	25.5972	11.8639
																				1.01033						30.8974	9.62603	18.0457	11.7346	12.9766	25.232	7.75463	11.7812	8.38519			50.289	15.9074	5.98896	5.54087				7.68267	14.2629	22.0379
																				0.895027						12.1107	17.9646	9.16265	3.26428	6.41082	8.99187	8.07755	43.7757	8.7712			30.4616	10.4241	7.89743	21.0791				15.9646	14.4213	5.00247
																				1.16398						450.785	10.8359	19.161	11.672	6.26099	5.23058	15.9411	25.8276	18.3885			17.3681	15.6621	3.52715	14.3826				7.45087	26.7189	6.54009
																				0.965807						51.2058	72.0363	302.087	9.69734	6.80935	6.28606	6.70369	19.8989	5.08176			119.876	22.9822	7.21432	25.9366				8.28508	17.604	3.4608
																				0.876992						21.0626	18.2901	175.106	6.27874	8.71514	17.1608	6.62226	50.2498	10.09			15.5465	10.3021	15.4071	36.9359				11.7218	20.3592	10.9251
																				0.983936						168.856	106.178	136.987	19.0023	7.46598	14.0277	13.0732	12.9893	28.2939			49.3237	29.1697	10.9165	14.3567				31.7293	6.09121	22.5295
																				1.09393						52.9815	13.4153	6.79355	16.4189	11.9936	12.0718	5.27791	19.5271	57.5665			8.14878	17.8983	13.7325	33.5269				6.2436	8.23766	5.71978
																				1.12518						508.025	38.7859	83.1183	9.22429	34.1336	5.33689	51.9968	18.5877	10.5349			64.6071	6.57314	32.375	9.38655				25.984	8.08492	26.1298
																				0.859134						179.204	7.19466	66.8983	4.29264	32.3583	8.67588	6.71084	13.212	10.3464			60.8335	16.8108	13.0665	6.67467				7.96667	6.02253	55.3459
																				0.925655						52.9141	73.1401	93.1528	5.99646	6.29832	14.7717	195.361	26.4323	3.93826			38.9111	3.33832	10.6815	6.29573				17.2507	10.5752	25.9537
																				1.09167						43.3349	21.7674	50.2876	9.84737	31.7607	5.34886	8.49607	15.902	6.38403			16.3794	48.2899	9.21972	33.2005				21.3535	7.09354	8.64977
																				1.12985						89.0056	63.7186	43.4798	10.0846	16.5381	88.5953	8.99743	45.073	6.80969			8.51349	15.1048	22.1129	4.08647				7.63525	10.1774	6.85512
																				0.847301						57.3765	57.8346	41.4471	11.6238	18.7389	8.94162	11.9721	22.9278	10.9937			14.8228	10.3419	33.4724	15.7039				44.4808	17.2103	15.1147
																				1.07482						166.946	45.8843	33.2674	8.60911	19.7219	7.85615	182.328	4.51303	7.10255			21.47	5.25838	10.611	13.7679				6.32233	14.8702	8.94555
																				1.44436						13.9927	54.2773	48.1043	90.4229	20.2902	16.5493	12.9072	14.5668	6.87375			14.2028	13.6296	31.1334	14.9115				13.2401	5.45738	18.0179
																				0.961056						54.0662	8.86719	99.2105	8.85303	7.49108	15.1997	15.5412	45.522	10.8442			32.7776	5.63364	18.1384	8.38726				16.727	16.5471	12.0041
																				1.13247						16.1586	14.168	62.3133	61.9038	12.3907	8.99419	26.0676	12.1847	7.39184			4.69061	25.3629	32.7172	4.29748				4.66127	30.2234	22.8953
																				0.919295						27.0288	266.759	99.8548	21.3873	8.71415	24.4371	9.54718	20.8439	13.1109			109.193	21.0579	13.387	11.3306				6.3098	27.7738	5.91914
																				1.00077						67.7489	23.1927	147.177	12.4004	19.9796	14.6664	7.75109	11.9042	14.215			42.4539	12.9035	17.8763	16.3086				6.41596	11.9472	37.8908
																				1.01889						76.34	57.182	137.807	3.34773	13.8026	14.5296	15.4377	28.9141	24.6805			105.134	36.768	17.639	8.24711				40.9351	25.7248	38.6304
																				1.01643						11.5655	36.7508	41.0625	11.7692	20.4418	10.3035	5.32336	38.568	11.4065			7.68506	31.4912	24.2101	23.7081				23.7486	12.6533	16.0792
																				0.939888						172.542	14.9262	235.137	8.90877	9.81362	6.43459	22.43	25.7373	7.56389			51.907	8.50873	7.90545	12.9116				31.8344	3.05476	8.48497
																				0.962735						27.7772	21.5753	4.94062	16.8979	4.05231	17.393	20.0321	46.5472	10.0245			9.0077	10.9571	14.3671	17.3893				3.77974	38.0655	13.594
																				1.27637						102.557	112.353	8.22088	17.4097	6.4493	7.64448	9.46788	62.9668	20.4553			11.3755	37.8031	9.09695	10.5078				45.5144	9.54307	17.7601
																				1.02502						56.6964	17.1556	104.329	8.77614	8.62107	12.0809	17.1951	10.4118	19.0093			9.13022	10.0685	16.1772	7.85393				24.0716	26.0342	12.5486
																				0.970962						22.4519	14.6019	52.5511	7.22369	137.546	15.1323	25.4515	6.76043	11.4148			72.6522	24.7187	9.5976	11.9388				4.7608	8.55866	14.1855
																				1.00661						12.6009	28.2412	105.575	9.26193	44.0362	11.0714	11.4342	49.2426	8.64487			25.1517	6.73947	5.84305	12.0502				52.4824	15.9127	17.2541
																				0.983454						91.2027	228.163	187.604	32.162	20.7615	55.2872	14.372	57.1397	13.2397			21.2463	13.3938	4.83522	6.86829				8.52733	9.75645	10.1821
																				1.03936						105.227	208.557	86.7916	7.74498	13.6747	42.3537	34.5551	12.3434	61.2199			7.00457	5.70593	7.84137	9.51743				11.6939	5.01471	10.523
																				0.99815						14.9935	54.4196	14.1203	12.6908	15.2552	18.0166	5.6388	37.0309	4.75541			37.493	9.59674	24.5646	22.9875				9.1804	28.9786	13.5218
																				0.900698						4.22143	38.941	24.2212	41.7773	10.7563	6.70332	30.1222	34.1419	42.9308			21.662	15.7179	9.93337	33.3002				6.65705	19.9126	4.14962
																				0.791994						44.2949	33.6287	35.2479	29.2729	31.0659	45.7468	22.7741	10.1005	3.50683			41.2756	3.1657	11.5949	10.2861				7.04691	14.6145	10.1594
																				0.921988						66.8471	17.0337	115.521	13.5925	9.56612	19.2624	7.28326	20.5421	10.4322			13.7862	12.1449	6.02963	24.063				4.37741	11.0203	17.088
																				0.971355						5.28765	24.0034	71.7843	7.6577	10.9857	25.0178	6.89804	16.2	4.04455			56.2752	7.35775	11.1532	19.4717				28.7285	7.48384	24.2235
																				0.810942						308.557	10.4918	9.80772	6.4926	3.42786	9.07253	15.0668	93.4337	11.1416			70.8164	21.6813	8.90166	25.6725				5.28328	26.307	20.4115
																				0.899827						20.4187	27.4675	24.303	17.0246	13.716	15.297	6.72757	47.7968	49.6818			64.509	8.21056	10.9251	16.1099				13.2655	11.2366	14.1721
																				0.915352						8.28144	169.519	73.6032	19.5429	21.1237	18.1833	35.6121	29.8521	24.2206			51.5091	3.62027	5.26246	30.3157				9.1133	8.66018	10.1139
																				0.901638						38.6478	22.6384	25.3968	5.68004	7.16507	14.2112	4.41061	10.4038	13.8011			40.1433	9.86697	13.5148	41.205				3.63126	20.7104	15.6677
																				0.960549						55.4703	19.9776	176.987	24.2293	29.9728	4.25945	48.3008	8.255	30.2832			23.7937	3.7836	7.05839	7.02486				26.7765	17.3705	28.6147
																				0.879789						107.415	14.1422	92.0452	18.1212	9.8341	28.3183	26.5767	66.9644	12.9552			39.7628	29.7458	5.43969	4.84298				27.7137	23.3663	32.496
																				0.971166						101.221	13.1969	113.811	11.7043	6.53775	20.6464	17.8699	27.533	61.0106			15.0921	6.80328	32.3865	7.1409				6.61156	13.8803	32.6347
																				0.922875						27.3551	268.812	159.711	24.3372	10.0729	8.30947	12.401	15.6296	7.44887			22.0695	5.38328	14.3185	15.3688				16.6943	22.0368	13.4902
																				0.941062						11.5665	73.4561	131.372	8.59331	31.1595	23.4598	5.03794	71.6182	19.2568			14.3963	15.5749	12.2211	19.5052				4.6906	7.59556	12.4786
																				0.982763						11.7013	85.0991	89.8565	25.8518	35.7317	24.0095	28.2218	23.7324	8.40676			28.1076	77.4647	10.2199	15.8451				8.31761	12.2086	5.96873
																				0.847534						14.6966	23.1364	23.542	11.0237	5.52315	19.3506	4.55203	16.1672	4.91643			13.2317	5.37235	9.48887	6.64347				10.3021	8.57413	11.3436
																				0.965797						231.8	67.3755	48.9644	13.4446	15.1468	24.5148	9.81447	14.0753	8.22546			20.4748	46.3534	10.4574	11.9839				11.8455	13.6289	28.4617
																				1.02627						6.1994	34.6995	19.0609	7.57034	38.3193	6.23269	18.9908	17.4344	22.9563			12.3248	6.6669	8.50183	6.51773				58.619	3.94145	4.98278
																				1.10887						91.5777	12.1365	50.2335	6.02994	14.5022	16.5316	12.4275	29.5039	93.0243			6.81383	7.64937	19.5264	7.4189				10.8857	16.3898	18.4534
																				0.772992						5.43774	30.3754	40.1295	146.839	36.2117	33.9601	3.88344	11.1118	12.9296			19.888	26.9931	9.13818	8.73095				14.8174	8.19604	7.30875
																				1.27884						20.1302	199.733	8.83659	17.5111	8.49183	66.4926	29.7946	8.75772	11.1019			45.1163	12.2556	9.07501	13.2514				9.50003	10.719	21.7052
																				0.985406						59.8647	64.0813	14.6564	41.8545	18.3405	7.02459	37.7527	18.2435	29.1916			51.1809	8.05816	5.79352	8.25805				59.6817	37.2114	7.82727
																				0.904021						26.1466	23.5315	26.7259	14.0704	9.19421	32.3016	14.8342	67.8688	49.0451			47.4542	14.5623	6.69848	13.8419				10.7189	5.19329	13.55
																				1.00614						74.9602	21.925	45.4571	21.6188	17.8843	19.6766	272.991	66.4587	7.8423			35.8331	10.1167	4.09617	6.83122				29.638	7.29753	11.0444
																				0.918307						7.83486	24.4683	26.4717	14.015	11.3939	10.0295	8.77763	24.093	7.24851			22.7107	11.8833	11.7361	20.2722				6.60988	54.5912	10.4288
																				0.83527						8.90718	478.014	87.8147	47.2384	35.7163	8.47264	19.1408	21.0006	10.1437			28.3862	11.3433	4.7218	4.74565				22.856	4.23883	16.1725
																				1.07964						125.608	85.6558	3.95018	22.2529	18.9288	12.1211	11.7284	46.0113	5.68712			18.5122	20.8904	5.38009	16.4977				29.4718	5.01891	10.3071
																				0.936992						48.6387	6.99396	49.4144	22.7398	18.4797	13.4258	19.9163	10.4625	8.09619			19.5577	22.5061	16.6454	13.966				27.0509	32.2292	58.2136
																				1.11081						48.3524	39.6006	21.7964	43.4114	19.3105	91.651	11.4645	25.8006	57.6467			5.72673	21.3588	15.8791	6.74627				19.2221	8.06787	17.7658
																				0.901105						9.38145	10.8767	78.1302	14.1594	16.648	22.3135	7.94586	31.1195	6.27163			32.3162	13.6309	14.1874	6.47373				3.61229	12.2961	25.9226
																				0.994479						4.32235	38.3322	56.6737	19.2089	27.5922	16.5459	5.04015	12.5554	6.10731			55.0605	10.3953	8.7796	10.79				40.2773	19.7313	12.7067
																				0.895751						11.4841	32.3242	214.52	7.86233	18.5621	7.7956	15.6489	42.4952	6.83283			31.0604	6.69785	9.33085	13.9247				20.6512	4.70795	50.196
																				1.28864						95.6985	10.1113	3.59057	18.1255	12.7265	129.005	18.7966	5.47448	19.0432			58.8094	6.16589	11.1049	13.0806				8.82411	4.83154	28.139
																				0.943499						40.9598	5.72904	26.9542	7.55172	64.8117	20.2455	12.2291	10.263	7.61453			14.3535	7.07159	22.4054	28.4311				50.4747	31.2445	13.0845
																				0.951628						12.4962	41.4113	119.534	3.11142	10.5111	10.3249	14.593	69.8423	4.3152			47.0657	7.58523	8.22608	4.31777				13.5091	4.89313	16.9085
																				0.970824						124.289	26.27	202.877	18.0927	10.9747	22.4837	13.0664	36.4943	82.721			8.84336	19.8702	4.89198	6.89501				8.44585	5.04534	27.2046
																				0.580425						43.2365	5.26766	91.0552	5.25961	7.5681	9.58987	51.878	16.9331	14.313			20.7261	10.8974	10.4734	7.36878				29.3861	9.60876	11.0846
																				1.02207						97.9414	22.4981	21.9616	8.84527	5.68554	14.2875	15.2876	30.3197	12.0719			23.059	12.1243	14.2404	10.6125				10.9415	20.8399	14.4595
																				0.92476						31.095	23.534	207.513	7.52381	20.8851	16.3419	9.12432	18.8202	9.89079			18.7154	10.0707	11.2603	22.0226				4.69654	8.56916	18.703
																				0.616931						11.5169	12.704	62.6654	15.0941	31.5529	24.0919	11.0391	101.187	42.8078			20.1579	7.36674	14.63	10.6245				9.12045	9.21117	18.3655
																				1.04487						44.518	122.364	64.5734	6.44435	119.422	14.5935	28.7263	19.7771	16.3408			18.0036	5.97579	5.96419	20.1247				6.3006	16.8376	16.0904
																				1.1422						102.568	79.3055	18.6133	6.59474	10.8033	11.3771	9.1024	10.7873	7.32821			23.2096	4.92125	27.1462	17.4475				7.42707	16.2512	6.61118
																				0.870451						38.0446	14.6294	13.6532	10.8038	11.7438	12.1823	23.8256	34.4371	7.35424			7.16858	6.90907	3.01547	8.62951				10.7305	6.24551	19.396
																				0.886904						81.8589	40.3417	87.0766	17.2241	8.5318	5.35982	16.2778	51.2635	11.1036			13.0461	9.70585	9.72978	12.1694				18.587	16.2597	89.066
																				0.882556						45.6211	664.551	525.779	18.6878	8.77218	6.84058	15.7104	21.0645	7.68151			17.5253	5.23377	10.9176	7.81103				10.2471	12.671	12.1325
																				1.00972						133.373	11.6143	114.079	7.84043	5.93455	4.37618	15.3901	54.4999	10.7421			12.7774	18.3192	15.2028	70.3682				10.4128	6.81504	24.7585
																				0.885693						55.4401	39.3138	53.5761	22.8643	12.8357	15.9568	12.4328	10.0999	8.59011			61.1483	12.2126	18.4955	7.8749				7.20275	17.5724	15.1597
																				0.997644						30.341	101.077	47.7045	6.06722	14.0984	6.02195	12.6601	24.6957	11.2197			40.421	11.036	22.38	19.3473				6.29584	19.3519	5.53063
																				0.991857						26.9541	52.5157	5.53986	13.3736	47.9406	11.7293	17.3663	15.0276	19.1857			51.9483	17.7377	10.2021	16.6696				23.6097	18.3137	5.15034
																				1.00049						76.5315	42.1582	34.889	35.1619	6.0338	9.90304	23.4582	9.47906	6.75971			36.8906	11.955	25.5982	7.75664				7.2051	17.4767	6.93491
																				0.856558						68.5178	9.87809	53.4077	11.8891	9.67117	26.3919	6.47554	70.019	3.47175			148.412	27.8566	8.83535	11.2271				19.3525	6.60893	9.66602
																				0.939793						18.9817	22.7367	47.7935	29.3417	63.0318	39.9851	17.76	25.8875	59.5267			23.7528	21.8945	5.45352	13.8836				7.46797	10.8672	17.1242
																				0.943675						42.2837	123.761	33.7338	15.3535	4.34549	3.61482	9.18911	69.8327	9.2027			12.3489	10.8439	13.677	17.679				7.70763	8.30445	6.92341
																				1.07846						34.405	53.8616	322.618	11.569	100.282	14.8971	11.4026	32.8115	12.847			24.1922	6.55371	26.3115	9.72294				4.57942	13.7892	9.87796
																				0.961573						9.74751	7.53342	54.8834	13.4434	23.3353	9.03698	13.232	56.5485	32.4399			23.984	11.6079	5.74226	10.5071				10.7284	24.0041	8.09362
																				0.943286						81.3884	42.4117	49.7636	44.7324	9.58572	6.84484	6.11894	14.1026	12.1739			26.0893	8.10173	9.87533	25.379				15.1153	14.9867	11.4001
																				1.08134						164.896	92.3244	119.681	16.4282	66.3997	33.2018	13.2217	33.1562	12.962			23.0897	30.1014	9.73376	11.1036				10.8912	10.5934	12.3079
																				0.981645						5.13777	41.3356	65.8814	6.95212	25.3326	28.6609	7.84745	19.7956	16.0767			49.4513	8.00957	23.8032	18.7464				18.4469	28.6317	6.65604
																				0.859008						81.0937	5.55347	35.5126	9.33769	5.74766	16.0061	8.07976	17.3167	19.6083			21.2217	10.0355	37.5914	15.9669				12.1614	16.2692	8.12944
																				0.654214						33.5726	36.2631	59.4694	4.55137	83.9963	10.0504	74.7912	28.1341	29.5871			35.3076	6.2587	13.501	8.23832				10.5887	24.2352	20.1794
																				0.975458						86.7139	12.8535	81.0595	13.2219	8.19224	7.72403	16.0944	28.367	13.4026			35.3633	12.4575	11.8811	16.6432				23.061	7.64256	12.6031
																				1.06292						47.1822	13.5029	45.2366	7.94095	9.89531	8.25791	9.97655	3.90798	11.056			12.9628	12.7957	10.889	33.2303				11.0491	11.2857	13.9238
																				1.02067						84.7911	83.4107	19.1266	92.67	20.5184	4.13025	9.63631	10.425	44.7007			27.101	10.6892	6.33063	5.24026				9.38661	26.4302	9.78937
																				0.804615						107.272	41.6867	33.5077	9.1878	145.548	29.1595	31.5037	17.5915	20.8523			17.8434	19.9507	14.7031	34.8292				9.00907	16.4344	8.61909
																				0.813177						142.402	24.0857	13.975	15.5628	14.9334	4.83296	81.2377	9.38684	7.89126			13.5276	28.1395	5.36654	12.705				26.6332	12.2572	13.6586
																				0.942548						75.0478	9.47425	29.991	29.9068	14.3184	13.115	6.2255	72.6464	15.8995			18.3732	10.4914	9.43007	15.6237				6.94412	42.4265	7.54039
																				1.04939						20.9524	66.7811	84.4146	19.3425	23.7254	4.39382	6.91338	14.312	6.09717			7.75175	20.9176	3.17205	27.9392				5.11116	7.05172	18.5836
																				1.02273						251.776	67.2028	72.218	8.64466	8.39424	16.8222	11.8894	17.6502	9.15917			20.6661	13.5204	4.68542	17.6532				3.82001	6.86867	11.6648
																				0.979655						24.9096	201.202	23.8626	12.3599	3.35892	54.6262	14.5433	46.1239	19.7146			16.746	10.7602	5.98771	14.9349				15.0084	19.2614	10.7426
																				0.929155						44.8118	17.736	190.454	22.4133	11.0707	16.0241	13.732	20.5925	7.54185			25.5006	7.74439	11.0267	18.5074				8.28178	11.5916	22.1163
																				0.979702						123.589	121.609	13.7917	8.26113	12.6292	14.503	71.8219	35.1457	79.9497			51.2131	29.7797	17.2283	7.1702				14.7899	8.86095	13.6695
																				1.00559						11.6871	102.854	92.5372	83.1924	25.01	20.5584	29.3662	7.10158	8.10941			49.8238	14.5637	8.3098	28.5377				31.3023	18.8475	33.3239
																				0.980443						125.883	7.66062	10.5026	8.25114	49.6245	39.0547	17.058	16.3413	6.42976			96.9999	7.66186	30.9116	8.86783				44.7634	4.18414	45.7771
																				0.873607						76.1741	74.8397	54.7367	32.2024	7.15573	42.7053	13.1267	38.8559	173.577			37.3734	7.45889	15.2074	4.34242				20.024	10.903	10.0933
																				1.02036						27.8196	27.0598	60.9972	23.4099	5.67713	7.63425	22.5145	30.6063	10.2053			76.869	12.8284	4.76756	9.92712				11.8672	7.92861	15.1448
																				0.92505						191.67	10.0287	37.0093	16.1458	68.6762	33.3722	67.4817	39.0643	5.94069			9.67913	13.3071	11.7286	5.56509				18.9049	24.0616	4.88614
																				0.989884						47.2482	12.9736	235.707	12.374	3.94208	9.65849	6.45977	46.9112	8.08748			22.2736	52.7386	16.9407	9.47333				17.8738	4.51179	7.85298
																				0.89914						42.6437	24.3745	206.746	27.5394	7.71181	20.7376	15.1283	13.7655	72.6532			56.6935	19.0912	10.7121	11.7744				6.0984	18.4201	17.7195
																				0.900252						7.78913	120.364	8.1642	8.85885	12.1852	4.6245	12.2744	15.5277	9.27361			31.8548	6.26418	8.44479	25.377				9.29168	3.93226	15.6154
																				0.762583						271.188	53.3249	23.9598	16.6873	12.52	17.1106	64.8177	8.28645	15.5115			65.7031	18.1065	9.21072	6.26161				9.2445	6.33879	10.9415
																				0.731306						52.4012	118.37	240.324	11.0846	7.63841	5.27406	11.5743	34.4996	7.0349			7.86807	7.75924	21.6283	30.1423				14.8362	19.6283	3.88055
																				0.936909						54.2381	19.1024	6.84411	29.5714	33.2685	29.6642	7.88514	22.1121	10.4459			5.18577	5.96635	9.6975	6.47135				56.0101	14.4684	4.71288
																				0.959405						83.4761	60.8533	23.3067	7.8884	4.94671	5.15556	5.6217	59.7165	5.60335			48.8754	19.9392	33.4716	11.1785				14.7618	5.89625	4.5015
																				1.03576						155.803	6.86989	391.597	9.32448	14.8123	50.7812	5.39293	23.7241	18.5789			92.7911	18.9968	8.90718	24.6589				13.0691	7.24434	14.3952
																				0.987628						13.1341	58.8031	34.7782	26.7834	8.17836	9.58376	4.37676	59.6525	6.5935			27.4646	22.5888	3.57897	4.28652				44.6997	5.74191	26.2444
																				0.9335						28.9057	14.6984	93.7094	117.223	35.6379	9.88698	10.9025	15.3425	52.1688			35.7786	12.6205	25.8916	8.9719				25.4944	9.61306	12.0797
																				0.957952						78.6894	30.252	9.19809	16.2739	10.4688	17.1947	26.3955	65.1942	31.9015			27.3625	7.83145	6.58573	19.8985				11.932	55.1079	40.6757
																				0.995372						112.253	21.0566	94.5056	19.869	60.26	9.74907	17.2607	47.2094	23.8443			28.8376	11.8697	20.4782	14.6239				21.0444	5.77873	9.80774
																				1.07475						31.9012	43.7021	28.5312	9.16586	37.0498	9.46411	19.7588	37.1546	7.24431			19.0304	7.89511	12.7786	13.3242				6.50622	8.27114	4.85655
																				1.00527						48.4417	13.2607	55.4323	9.45978	33.1489	15.8763	9.4269	18.5781	10.3516			14.3655	4.8082	7.21529	9.06857				5.45289	10.8565	19.2932
																				0.99024						171.298	7.33933	204.996	7.38316	50.1635	5.27086	12.4829	13.2919	7.72309			21.4609	14.0662	19.112	6.88987				12.6643	26.7986	7.12621
																				1.09884						21.4878	69.5183	128.048	5.77248	9.64438	7.74409	35.2139	26.1047	4.36739			49.378	11.415	10.2298	10.052				6.51388	13.4272	8.64661
																				1.03587						17.5779	35.1451	362.201	34.7993	16.8602	16.1171	9.69393	23.6899	15.2693			121.011	7.55266	4.4516	8.67915				27.3712	50.3068	27.7302
																				0.922372						54.9994	12.6646	7.98339	8.73461	9.10562	20.7733	13.7151	17.7701	6.09424			21.2693	12.947	15.1517	8.83243				19.9642	16.9873	8.49425
																				0.95193						64.4625	57.6793	81.1343	4.12107	20.0816	12.3003	9.26155	28.9469	7.97212			57.8037	13.8916	4.21905	6.21596				24.1138	19.7712	23.0126
																				0.984857						30.3546	10.7952	89.0695	15.8529	6.01286	16.3129	18.671	54.8705	27.0008			13.3978	4.50483	10.5687	15.7132				5.44949	7.41521	17.3282
																				0.88523						5.83627	7.69858	125.553	36.4995	12.1472	20.2481	44.8466	20.5953	33.1243			52.629	13.3659	8.47861	17.7111				6.50427	38.6501	14.6784
																				0.927075						188.591	9.3328	214.826	16.8693	10.5684	48.2719	5.64426	28.4677	102.897			18.0631	7.04491	6.7613	10.6025				22.4154	20.6951	10.8608
																				1.01468						17.0195	65.137	54.4262	12.6198	8.6755	6.18465	9.86413	9.49294	7.70022			7.21243	31.4604	8.73314	11.7941				54.7479	16.7148	6.01875
																				0.966014						31.7321	23.6591	94.4499	6.31	14.0301	9.32697	15.3271	30.6446	5.41679			25.3936	14.9169	12.2132	15.8129				12.0351	50.217	27.6304
																				0.919586						38.5604	81.6368	40.3861	3.86835	15.4	30.3019	12.929	7.15199	17.1493			13.9199	4.24882	3.28935	16.8438				27.9693	12.2445	15.2844
																				1.01918						4.31489	16.7991	29.9444	81.88	9.51371	15.3511	20.3837	127.455	14.5093			4.09223	5.55536	9.17461	11.38				8.67811	19.9235	8.52882
																				0.406224						23.4163	16.1691	14.8796	9.85603	20.033	24.2974	14.0958	55.4653	17.946			24.2819	22.7412	29.4563	6.81227				8.54868	8.67246	11.5766
																				0.856047						78.792	24.3536	14.741	7.65006	14.2028	4.30232	6.29837	87.9563	4.2827			18.333	7.22987	10.7392	39.6363				13.058	5.24783	6.0932
																				0.935772						33.8728	9.14751	11.0101	14.8157	8.34973	10.5693	24.9729	4.43828	70.9145			29.2876	12.5695	7.7202	9.45981				5.84791	13.1464	10.5465
																				0.880902						17.3475	42.4569	82.6163	26.7569	10.3587	9.83051	29.272	120.446	16.4126			41.7266	4.57825	4.42003	7.92642				16.5601	5.102	14.096
																				0.91594						150.303	16.8832	363.72	12.0049	67.5371	149.241	44.7155	13.7083	15.5338			13.2269	8.24183	9.82683	22.7821				11.1152	3.5954	11.533
																				0.872173						28.2597	41.7725	166.205	14.4167	99.5873	39.9585	203.888	5.34206	4.42731			19.3157	8.65579	9.15662	9.83838				25.1758	9.44375	13.3421
																				0.976012						81.4559	133.522	170.961	3.77296	6.60547	7.64743	9.19653	36.2872	29.6393			83.8935	4.46762	13.5304	5.1607				10.852	7.71669	4.37611
																				1.01594						362.006	228.577	7.51783	11.0716	7.9805	33.6077	7.23856	20.8867	5.90395			53.4618	26.0159	33.3715	22.0416				18.0228	14.7745	42.7159
																				0.945749						198.312	30.0135	15.9957	8.09395	27.5056	13.5803	12.9722	47.255	22.0196			36.8865	17.7207	7.22656	3.82355				17.1758	10.4193	8.88245
																				0.855282						76.4208	25.9571	41.5066	6.9731	11.3975	7.1335	7.29565	43.8567	7.97085			61.6188	5.12949	9.01685	9.40721				7.6626	29.1886	5.25319
																				0.745054						37.5418	45.5083	21.6575	9.99269	15.3474	26.8479	3.58124	54.1966	9.51204			30.7509	8.74129	16.9853	16.7668				6.54242	13.2157	7.33839
																				0.686422						112.299	19.0689	32.9929	8.31659	11.9529	6.37888	5.33173	12.1391	10.2851			63.1749	7.571	10.4321	19.3281				12.0593	4.35979	6.74459
																				0.940407						56.289	211.551	40.5667	12.6535	45.4012	16.5772	54.8287	32.0688	23.3031			22.0556	10.5668	21.9051	8.98943				10.6671	6.74657	9.61868
																				0.924521						25.5567	193.755	135.87	7.33465	3.24359	9.4472	17.9135	22.4396	20.8919			5.25891	34.9453	71.4559	16.7424				5.57572	9.9446	22.9715
																				0.942692						216.887	12.7609	53.634	11.8827	15.41	15.8239	15.9855	5.68745	5.94394			12.2675	6.13015	8.26306	11.4991				20.4187	12.3229	14.1684
																				0.973861						43.1873	45.2081	3.56031	5.93329	5.92101	9.11561	6.93452	15.4101	37.1373			22.859	12.1752	39.961	10.6574				7.54787	13.8275	45.7337
																				0.96761						10.6506	35.5737	21.8456	16.4592	15.9109	11.4648	18.839	14.3329	13.1412			10.2749	8.5888	24.7173	70.1611				5.4217	14.6464	37.1482
																				0.99632						17.3396	8.33694	260.191	6.76818	55.2245	7.17799	18.7742	10.2804	15.3047			17.8155	10.6705	11.2122	10.0017				11.7831	10.3272	14.2379
																				0.951127						6.78516	15.3943	61.5652	15.8374	18.6655	5.99297	15.6571	18.3161	24.5581			114.892	7.25269	6.25907	18.3727				6.25034	6.20456	8.00843
																				1.01506						9.58215	18.3253	278.357	29.1577	16.8017	14.2904	19.4715	27.1985	8.88652			25.1689	4.78948	8.23955	12.4963				54.5418	13.1257	9.0429
																				0.907819						58.3796	19.2625	30.0825	38.7996	11.1338	10.6721	11.8753	12.2193	8.92068			30.7131	4.60452	7.77075	7.49824				14.4539	12.3025	15.6227
																				0.876991						25.4994	19.1294	25.3299	6.44656	3.78584	25.1295	14.7768	5.17494	7.59774			15.1295	10.7163	13.8068	37.5449				12.3082	8.50542	12.9675
																				0.862144						56.2651	30.3887	35.5499	11.0302	5.62659	10.9638	6.45756	8.12262	8.49376			47.9074	5.01405	10.8585	4.72476				29.5151	16.8817	10.907
																				0.923553						181.823	33.6667	92.3451	12.8837	4.19115	24.0378	21.3531	35.7347	6.31669			29.4598	7.58101	16.4855	6.17333				20.5294	82.225	9.37283
																				0.986499						27.1237	57.6691	32.0042	9.94284	6.46878	14.7125	7.68023	13.4695	6.54038			27.5384	3.5081	12.5252	8.24568				8.4248	16.5664	23.3672
																				0.820236						62.0862	58.4721	209.08	12.4939	20.6912	24.0608	8.34554	37.5415	10.6096			18.3587	4.28268	10.1022	12.49				10.2582	13.6622	3.79325
																				0.820897						15.9556	103.537	16.5243	59.2799	13.2934	5.11683	138.685	24.7779	8.09105			17.0602	5.47061	4.79249	17.7056				11.1482	8.08559	11.1367
																				0.88666						93.9056	152.918	296.172	14.9697	16.8481	7.86837	32.9154	15.5158	9.70147			23.4772	10.7739	10.1911	4.448				4.73216	25.0958	8.94876
																				0.971566						230.533	156.788	167.458	5.81793	13.1287	7.76121	17.6284	33.1795	153.375			18.4919	5.23903	6.55833	71.3716				18.1711	16.8578	5.96558
																				0.927881						21.3325	31.1358	155.079	16.1991	12.9961	69.3581	8.37874	49.7298	6.69267			42.0294	14.3024	23.9689	5.6981				4.49659	10.3372	18.4561
																				0.978988						26.9637	8.94008	6.03523	15.4403	38.6188	8.07689	94.113	14.5472	5.15521			59.8371	4.93419	6.57201	14.7059				37.9541	12.2576	10.9139
																				0.997344						42.2184	42.3434	15.6372	13.4711	20.2501	32.5845	6.20523	32.2857	16.5247			13.118	9.4163	21.178	17.1931				20.3062	18.6629	6.62637
																				0.913819						42.9204	17.7101	160.251	27.1448	10.2213	4.26074	3.21459	42.263	15.5448			12.9347	4.88	6.57029	5.53922				11.4241	6.19339	6.71628
																				0.60513						50.0319	61.4388	451.895	6.09921	9.04639	10.9041	9.59472	13.7914	9.81895			24.1527	23.5662	8.20137	12.5995				12.1684	21.1497	13.3331
																				1.10362						11.6626	67.8405	108	10.6729	15.1998	13.6058	11.1389	17.9367	5.96747			50.6102	7.21337	23.5534	14.9361				8.91263	11.2427	11.7642
																				0.975472						41.921	5.09598	50.9385	7.52172	30.9321	10.1773	15.7477	58.4039	25.0361			71.0314	9.72428	8.11929	19.5374				4.00497	32.7508	16.7042
																				0.987992						78.4759	79.0385	13.2062	29.5702	26.5204	7.30075	11.5701	57.0474	4.94942			81.4553	5.35154	12.0151	14.1745				18.7065	74.6816	6.73836
																				1.03406						17.3463	12.0555	27.4726	48.907	18.0605	69.9551	32.1492	20.517	8.47217			48.6393	26.5334	64.035	21.4618				17.1325	5.06193	5.11562
																				1.02972						13.7445	8.4841	26.9116	10.0929	16.127	6.85931	7.73987	8.65163	33.7941			16.4072	8.12524	5.1674	7.80753				12.0935	6.24726	7.40381
																				0.989743						50.2235	54.6606	22.3267	11.6946	13.7665	7.46956	7.72086	21.9291	6.5474			38.5459	19.0475	24.5729	7.6061				8.31898	4.9771	22.1456
																				0.472504						41.1655	3.39274	12.5135	13.7374	4.84753	11.0156	22.6998	15.8698	8.08692			61.2119	31.3749	3.54613	8.8434				7.31453	14.4511	10.6188
																				0.836687						229.328	77.9413	18.9754	6.83777	7.77076	73.4156	19.0026	9.24673	18.237			14.6082	9.94626	29.2657	12.8795				16.4843	15.3464	5.76046
																				0.707746						9.7964	18.7894	21.8646	26.572	8.84145	15.0153	11.7355	19.3241	10.7202			29.2931	5.18516	21.8936	6.51323				14.1933	4.49343	8.23925
																				0.957139						61.8358	6.49135	68.543	5.31666	6.32377	6.95401	15.334	22.3293	12.3124			3.8039	17.5929	15.3001	36.9326				11.1745	9.42612	5.5002
																				1.10657						10.4962	65.9138	23.9607	3.61024	5.40847	32.0074	21.1386	14.0958	16.832			48.8376	9.10179	7.89547	11.578				5.88428	25.156	13.8376
																				0.970224						20.8904	34.2853	63.8779	7.37931	139.476	9.49176	22.272	20.7844	12.2313			22.0593	3.76459	5.78782	21.6502				7.94122	9.09279	28.2266
																				0.743546						57.3265	98.2607	5.24833	8.67	25.298	11.3727	39.6322	17.4126	4.7479			53.8432	10.2208	8.2741	19.2706				9.34899	6.44878	13.9232
																				0.94834						11.1483	19.6762	688.465	5.95815	15.4919	24.2218	11.0256	40.5578	6.32828			25.3511	18.6157	8.51	16.4821				12.3318	6.3254	15.252
																				1.00997						267.6	11.6864	87.1862	4.8314	12.6839	8.62586	13.645	15.7852	14.3473			38.9275	22.3061	16.7002	16.3668				7.65733	7.08653	10.3677
																				0.807636						6.3993	336.493	246.171	34.1734	23.855	4.60616	19.0161	8.92502	5.00442			18.4064	7.58977	21.0511	8.65397				35.8919	9.58001	14.8348
																				0.793898						47.7031	6.27642	97.3046	46.2927	16.4563	10.976	58.0462	43.6335	13.203			66.1562	11.8599	13.903	37.13				17.7755	13.7225	22.5208
																				0.861125						10.3239	6.01316	54.7966	20.7382	6.72752	24.0542	23.4207	33.8072	6.03612			12.4862	8.16744	30.1901	8.46033				13.6435	8.754	12.3553
																				0.903175						17.2923	7.09995	102.903	22.5641	21.4867	11.244	15.7675	17.0556	22.5785			104.644	11.2202	30.5451	6.06864				30.09	16.2739	39.8076
																				0.978924						11.1654	20.9676	40.8398	8.06949	7.60038	16.6658	4.80366	56.5894	61.6198			17.0188	6.32315	13.5674	43.8601				22.3928	8.82602	8.97271
																				0.914577						135.419	41.316	57.6446	3.70433	4.82427	11.4668	6.33761	16.8466	5.66782			83.3873	9.54066	8.7264	22.8048				6.95988	10.4358	14.6329
																				0.779279						11.196	37.6225	270.267	11.9202	21.483	12.218	14.215	15.2738	14.1453			37.1335	7.30169	23.4836	27.2002				20.0192	14.2973	10.1851
																				0.858642						8.21958	12.4926	373.005	48.2563	72.448	17.6663	14.7819	40.4982	4.79239			34.1636	16.415	17.7493	6.38793				17.3594	6.29286	26.2283
																										100.473	30.7172	186.524	26.006	39.9779	9.47711	21.0114	81.1862	9.07307			27.672	7.77301	19.3228	9.82066				21.0402	5.84231	5.28264
																										26.5672	77.8976	144.733	13.0883	44.5055	6.73367	45.3125	12.3976	5.06629			69.2597	5.45705	17.0363	4.61585				9.40246	8.34975	16.4559
																										77.9761	17.2939	38.8161	15.7672	26.0602	9.01609	14.5395	35.1691	61.7881			26.4324	9.2194	5.58498	3.94116				8.72293	11.6003	12.9914
																										67.8318	30.6748	39.9251	13.4792	4.62579	47.7286	10.9469	14.4548	4.459			10.1486	10.678	22.2588	12.7985				23.7573	4.44867	14.657
																										27.4289	22.2638	15.4226	14.9066	7.99697	9.5251	6.4634	33.1869	19.0445			7.04324	24.9637	13.1333	9.55992				5.62762	15.3569	7.30906
																										14.1432	17.3976	96.5442	4.75642	7.49085	38.0022	15.1565	23.171	4.82073			38.959	20.5708	25.7705	19.4511				24.1476	7.69364	11.7853
																										15.9002	155.797	31.4954	41.6629	7.07547	6.40435	35.7993	44.2164	9.79383			9.74169	18.1285	12.5803	6.93817				4.81112	9.00192	8.04527
																										82.377	259.803	37.1649	18.4456	56.2353	4.09159	20.0359	17.1456	6.64342			24.841	20.9319	49.9281	11.1138				6.79098	7.30899	8.49289
																										81.2418	89.314	4.68958	27.7797	5.17388	6.69723	25.2387	40.3055	4.27853			45.376	4.85038	16.9421	24.316				14.9406	25.55	25.2376
																										27.6232	11.5127	22.9356	21.8922	33.2784	11.0353	7.57816	10.9296	5.1504			20.3399	5.66524	14.5457	9.56102				24.1221	8.51803	9.80935
																										34.168	92.0567	71.4791	85.5536	10.292	8.65606	9.22091	21.9138	5.38918			115.305	32.6859	18.8794	23.9644				7.53565	9.71814	18.0708
																										26.5361	19.5786	276.152	7.16032	5.21062	9.57154	9.98039	11.3234	7.27237			26.2034	39.9734	7.41858	13.4663				19.1834	15.216	37.0658
																										39.3959	144.339	24.4164	6.49906	20.9222	7.20439	6.23781	59.848	77.2387			56.7279	9.91983	5.80633	11.0093				7.96042	27.9195	22.1507
																										38.925	7.34197	9.59731	14.205	5.65874	6.03416	22.0906	10.9064	6.4591			34.9559	6.76527	14.2353	9.95559				3.64154	6.37628	10.1054
																										16.0277	55.9135	8.59271	16.8574	14.069	7.90993	10.4173	14.5421	10.349			119.687	32.9205	11.7931	6.93401				21.5302	3.15672	8.00885
[truncated: 9,614 more rows]
[truncated: 32 more columns]

## Sheet: S2E Fig
Normalized AmFRET values																						Statistical analysis				Donor Fluorescence Intensity values of 3 technical replicates (S6 Fig B)
Wtf4-poison			Wtf4-ex3Δ-poison			Wtf4-ex4Δ-poison			Wtf4-ex5Δ-poison			Wtf4-TMD1Δ-poison			Wtf4-consΔ-poison			Monomer					p-value	Significant?		Monomer	Wtf4-poison	wtf4-ex2Δ-poison	wtf4-ex3Δ-poison	wtf4-ex4Δ-poison	wtf4-ex5Δ-poison	wtf4-TMD1Δ-poison	wtf4-TMD2Δ-poison	wtf4-TMD6Δ-poison	wtf4-consΔ-poison
1.24815	1.01135	1.01953	0.703675	0.7789	0.690903	0.734863	0.740152	0.768139	0.985347	0.855412	0.809023	0.730485	0.693906	0.633557	0.754972	0.777371	0.712455	0.685574	0.73301	0.827944		Wtf4-poison v wtf4-ex3Δ-poison	3.93375e-111	Yes		23.1462	2.2971	13.7943	42.8165	687.774	81.8508	67.9701	10.0895	79.0933	5.53827
1.36293	1.20855	0.793354	0.706334	0.791022	0.727178	0.6365	0.633698	0.783681	1.00668	0.896087	0.995032	0.713187	0.883043	0.774827	0.744769	0.883533	0.631567	0.637004	0.627948	0.888664		Wtf4-poison v wtf4-ex4Δ-poison	1.11484e-89	Yes		26.2322	15.8989	12.5867	101.491	19.4358	68.7764	88.371	8.48151	6.40778	20.3434
1.04834	0.745497	1.44667	0.742095	0.752033	0.731955	0.824838	0.849659	1.03803	0.84219	1.0139	0.863924	0.799522	0.959763	0.903705	0.786775	0.620691	0.827318	0.751606	0.719894	0.664809		Wtf4-poison v wtf4-ex5Δ-poison	1.07285e-60	Yes		15.205	22.3696	23.7294	39.1069	20.4549	62.195	21.8315	5.01319	6.46975	31.891
1.06721	0.814553	0.890839	0.77246	0.801894	0.702018	0.635603	0.834059	0.75309	0.950184	1.03386	0.668103	0.691662	0.769652	0.8389	0.703996	0.759408	0.823974	0.704861	0.703425	0.750453		Wtf4-poison v Wtf4-TMD1Δ-poison	1.19811e-88	Yes		20.78	10.0247	30.1519	20.0373	78.4232	70.6074	295.616	3.87446	25.8987	28.626
1.05154	0.840264	1.0101	0.776941	0.716238	0.782355	0.86194	0.746298	0.688193	0.995534	0.783957	0.811335	0.659587	0.655069	0.85353	0.694768	0.740172	0.780443	0.611163	0.699827	0.676737		Wtf4-poison v wtf4-consΔ-poison	2.07343e-34	Yes		118.905	38.5417	11.3515	287.722	46.0299	89.6189	47.6896	14.8046	22.1991	71.0607
0.881888	0.998336	0.917204	0.750537	0.710843	0.867387	0.712002	0.716267	0.730879	0.865694	0.828487	0.837748	0.833514	0.743255	0.745336	0.836816	0.556287	0.676003	0.593635	0.698734	0.555437		Wtf4-poison v Monomer	3.05801e-127	Yes		23.0501	28.7644	6.5002	18.8319	25.3129	56.5258	59.0582	2.66353	3.23814	13.2576
1.0477	0.961191	0.845106	0.909144	0.770148	0.790112	0.795799	0.707363	0.553014	0.922456	0.690733	0.842126	0.783351	0.566591	0.795941	0.83108	0.905015	0.76014	0.656537	0.801842	0.632235						33.5632	109.291	8.80564	61.5159	73.4293	111.586	31.5652	2.65318	10.6229	4.17813
0.871996	0.828557	1.00257	0.820534	0.890213	0.86453	0.564224	0.669499	0.757006	0.923962	0.777322	0.956163	1.57015	0.67325	0.772407	0.432672	0.687021	0.829846	0.833105	0.802683	0.638157		Number of tests	6			6.32669	41.6198	29.1997	18.4036	97.4635	35.0172	41.5598	9.7282	11.62	10.7646
1.21832	1.3877	0.998058	0.657767	0.752218	0.742438	0.604007	0.8002	0.68021	0.858138	0.711652	0.699724	0.723828	0.790048	0.749658	0.760278	0.745941	0.898483	0.5599	0.691083	0.595832		Corrected significance cutoff	0.00833333			140.808	55.875	13.6005	124.859	183.799	60.4765	491.411	5.18782	34.2602	30.9918
0.878956	0.900051	0.926117	0.791727	0.711256	0.709406	0.794753	0.853954	0.712061	0.889543	0.772986	0.706281	0.799166	0.769091	0.676987	0.615883	0.766188	0.779552	0.666005	0.730703	0.722747		p>0.008	ns			48.486	12.8479	4.67777	7.16043	50.4409	31.948	34.8428	36.3735	13.3961	30.8774
0.907104	0.920105	0.856562	0.814653	0.772837	0.621846	0.789471	0.636371	0.800417	0.83839	0.753516	0.706857	0.717171	0.824872	0.705154	0.81247	0.584949	0.725848	0.502598	0.611845	0.621098		0.008	*			201.205	38.747	15.8734	81.788	121.317	169.79	64.2582	4.16909	31.7043	31.9355
1.25509	1.10472	0.905952	0.688308	0.612615	0.792294	0.736625	0.726514	0.721656	0.74689	0.641161	0.826374	0.781493	0.8198	0.753858	0.768821	0.774312	0.745141	0.650303	0.572584	0.780853		0.0008	**			299.192	11.0946	74.6057	150.377	104.296	77.4076	243.292	8.97281	7.53728	17.6981
1.23986	1.29706	0.920065	0.773455	0.802552	0.807636	0.757689	0.867419	0.695279	0.703813	0.682891	0.757149	0.619059	0.787256	0.899061	0.740727	0.658149	0.698943	0.668023	0.652271	0.779069		8e-05	***			31.2208	31.5197	15.515	17.5451	138.925	39.2813	6.71407	11.7758	5.63717	35.4885
1.12634	1.22346	0.90539	0.751485	0.703407	0.730146	0.750269	0.533281	0.712165	0.888154	0.769976	0.761457	0.761891	0.690975	0.688313	0.905217	0.58607	0.780375	0.492566	0.740712	0.627016						107.654	4.20026	46.4653	5.71641	114.66	105.121	73.9696	11.2556	5.37215	3.29956
0.89155	0.856846	1.01059	0.691067	0.730152	0.691845	0.710291	0.642301	0.687943	0.869073	0.900488	0.697957	1.44859	0.614306	0.70117	0.892689	0.515027	0.726944	0.576644	0.443014	0.427899						120.45	18.6046	38.6959	15.3995	19.3318	84.1089	320.626	9.9391	11.3339	8.30598
	0.895546	0.769965	0.723022	0.814063	0.651696	0.567662	0.727534	0.667516	0.827001	0.741225	0.730732	0.858953	0.649674	0.684609	0.719355	0.647077	0.762135	0.731695	0.617836	0.639005						12.8557	52.638	14.8745	15.5199	10.2498	80.9072	32.7485	37.4527	2.99262	40.8039
	1.08289	1.12663	0.789801	0.83901	0.789941	0.601131	0.730501	0.612968	0.957546	0.784432	0.973512	0.755355	0.744728	0.806942	0.781619	0.928749	0.909346	0.785376	0.697197	0.40473						16.0562	37.3571	19.5324	128.033	49.3208	71.3393	50.6243	9.25524	8.34553	23.8643
	0.970494	0.974734	0.861354	0.683441	0.789974	0.835543	0.714033	0.808048	0.811249	0.752114	0.763176	0.577887	0.865335	0.758354	0.796556	0.800459	0.679733	0.499112	0.83287	0.443212						95.2105	7.81692	29.0723	228.464	89.6228	12.6416	3.40581	4.1442	4.07424	48.1825
	0.898968	1.15216	0.701504	0.678406	0.831563	0.717766	0.803882	0.655786	0.884881	0.662806	0.683803	0.787649	0.721561	0.702277	0.747853	0.571636	0.738986	0.642828	0.350899	0.807763						146.421	59.1167	12.2656	313.283	186.905	23.8836	67.9553	9.72625	6.68434	33.3436
	1.07928	0.952397	0.540297	0.745131	0.715125	0.749103	0.698832	0.640106	0.755494	0.80152	0.909426	0.822683	0.510248	0.798474	0.818182	0.89578	0.761043	0.917836	0.703541	0.697497						43.1204	62.4925	17.2555	303.348	132.619	15.4929	73.8531	14.2291	24.4668	59.2973
	1.12508	1.03987	0.775998	0.738347	0.94112	0.806209	0.72728	0.692491	0.774612	0.856958	0.474315	0.670303	0.670186	0.747464	0.778024	0.771865	0.829743	0.698645	0.818462	0.465614						261.913	18.9469	4.74303	20.8941	11.1084	36.3915	35.0954	3.21325	10.9457	30.9215
	1.09678	1.02763	1.00332	1.06526	0.662344	0.764862	0.629534	0.79208	0.878617	0.996656	0.739698	0.686166	0.839054	0.732199	0.644502	0.838255	0.792305	0.493174	1.33142	0.701569						60.3931	20.5864	47.8256	29.2534	49.4388	29.1104	56.9996	5.94702	24.6686	22.263
	1.06343	1.01704	0.747193	0.745332	0.627755	0.764864	0.758695	0.88734	0.693116	0.799322	0.776264	0.810279	0.86906	0.727226	0.738046	0.750801	0.700178	0.82825	0.636215	0.972411						37.4734	25.1859	7.54114	18.6771	26.395	33.2548	26.3808	45.9595	8.18571	7.02008
		0.917049	0.687742	0.667452	0.632284	0.567989	0.626785	0.553194	0.883131	0.891702	0.744849	0.708765	0.740355	0.660379	0.855524	0.73154	0.616873	0.780411	0.591031	0.746556						313.702	6.89893	9.56444	67.929	20.786	69.085	248.103	50.3023	61.2869	11.7355
		0.963631	0.820442	0.926214	0.761113	0.692854	0.618935	0.831583	0.705082	0.769428	0.755451	0.747065	0.63838	0.583774	0.816159	0.581644	0.801334	0.671781	0.638818	0.546008						135.749	4.56943	17.4172	42.6523	39.9623	17.3787	69.8816	4.92096	9.56681	9.1164
		1.30928	0.717688	0.682252	0.728308	0.919934	0.721009	0.734984	0.809045	0.82253	0.859959	0.531963	0.722548	0.81256	0.706021	0.636456	0.824869	0.568776	0.566613	0.516809						94.9046	7.2939	22.4206	201.441	19.5589	42.8187	92.8384	12.9877	7.28513	10.5203
		1.07819	0.781026	0.579531	0.827842	0.737425	0.834492	0.730451	0.686353	0.860041	0.877357	0.718348	0.795561	0.65255	0.850998	0.740798	0.726293	0.631862	0.444683	0.654549						18.9576	40.6574	4.48862	269.087	85.898	60.11	75.4748	23.008	3.80383	15.9859
		0.944605	0.724915	0.67508	0.797628	0.664501	0.767775	0.796386	0.856031	0.761529	0.804206	0.72469	0.86564	0.524239	0.829502	0.694081	0.603652	0.696327	0.688173	0.702333						63.4661	53.1315	28.1262	53.4838	40.4452	100.216	75.8905	3.27808	12.485	5.57246
		1.03497	0.771879	0.650021	0.810743	0.668558	0.754965	0.649966	0.742378	0.955845	0.79861	0.805185	0.637443	0.77305	0.738511	0.896883	0.618284	0.595741	0.610159	0.760547						48.4343	40.4662	4.32303	341.405	91.9557	51.0736	16.7503	8.12505	15.2096	34.7169
		0.952653	0.645708	0.762512	0.823731	0.711926	0.701469	0.939401	0.896556	0.760532	0.728342	0.759965	0.852849	0.700356		0.883214	0.835327	0.546039	0.637451	0.988275						3.08526	11.8613	2.59436	52.8762	39.2587	15.0305	183.951	2.94009	14.0751	3.26487
		1.01077	0.751925	0.698857	0.581186	0.81838	0.693221	0.768989	0.741529	0.731677	0.912684	0.730688	0.815649	0.612072		1.04181	0.808508	0.576471	0.588853	0.644801						5.56822	63.3662	12.2283	15.689	30.3489	27.6745	282.031	101.088	38.0976	12.1448
[truncated: 28,917 more rows]

## Sheet: S3D Fig 
Normalized AmFRET values																Statistical analysis				Donor Fluorescence Intensity values of 3 technical replicates (S6 Fig C)
[truncated: 18,490 more rows]

[truncated: 4 more sheets: Fig 4C, S4 Fig, S7D Fig , S8B Fig]
